# Supplementary material for: 18F-FDG PET intensity correlates with a hypoxic gene signature and other oncogenic abnormalities in operable non-small cell lung cancer
Source: PLoS One. 2018 Jul 2;13(7):e0199970. doi: 10.1371/journal.pone.0199970 (PMC6028077; doi:10.1371/journal.pone.0199970)
Supplement: S1 File — (TIF) [file pone.0199970.s005.TIF]

	PET Intensity (0=normal lung, 1=low intensity, 2=high intensity)	2	2	2	2	2	2	2	2	2	2	2	1	1	1	1	1	1	1	1	1	1	0	0	0	0	0	0
Ensembl�ID	Gene Name
ENSG00000000003	TSPAN6	3.804652492	3.824645672	4.360350229	3.071052128	4.803588698	4.199546717	3.531144371	4.770316349	3.471161442	4.194930164	4.048009439	4.23190084	3.492378783	2.612269922	5.505995699	4.315616947	3.249276941	3.609624962	4.138486844	2.579534984	4.140181499	3.652222598	2.936238404	3.178523438	2.474298452	3.185516134	2.677215051
ENSG00000000005	TNMD	0	0	0	0.056646922	0	0	0	0.024677684	0.345633682	0	0	0	0	0	0	0.027248057	0	0	0.1058029	0	0	0.405751709	0	0.123254582	0	0.083996075	0.022616379
ENSG00000000419	DPM1	4.474896749	4.702879139	3.410738632	3.839203788	5.528315011	3.739621314	4.605950586	5.293962656	3.911634065	3.892031522	4.116755655	3.976024462	3.772603579	5.005054095	5.205787386	4.093551725	4.068593429	4.091149728	4.128565613	3.238673763	4.400845289	4.220012589	3.603347422	4.469482278	3.3312638	4.399130069	4.219362158
ENSG00000000457	SCYL3	2.211700659	2.6565101	3.000892392	2.360465416	1.933255362	2.374666716	2.838078425	2.525179377	3.128808086	2.380042287	1.909177858	2.183880284	2.98179604	2.020018525	4.275178432	2.389233632	3.171740052	3.621243098	3.154954172	2.802621308	2.749291832	1.956926469	1.842017385	1.997798211	2.095185166	2.008300427	2.265196827
ENSG00000000460	C1orf112	1.666024835	2.868313402	2.823508891	1.627704882	1.483147631	2.24148938	2.410433373	3.226849126	1.734291246	0.289800241	1.173338544	1.235365575	1.884312675	1.274947431	2.577694682	1.710543075	1.892647482	1.485426827	1.149818643	0.661207803	1.506576555	0.941060475	0.70069361	0.807386249	0.957650916	1.275966538	1.35183183
ENSG00000000938	FGR	5.04866342	6.070133828	3.054190347	3.233725502	2.873982454	2.73231045	3.642690021	5.34932635	4.597680144	4.464197746	5.161714387	2.874279588	2.771872905	2.928453708	2.244987496	4.178579208	3.831856978	3.120468068	2.211429673	2.976951959	3.989238939	5.72435832	5.562596566	6.04150803	5.945916659	5.734690655	5.865223521
ENSG00000000971	CFH	4.836434181	4.609548139	4.679435059	4.145816012	4.590835524	3.590254687	5.306874657	4.075104722	4.447552749	3.963067153	4.473650557	5.237406928	3.368875884	3.609554049	6.513198577	5.02242552	4.036186803	5.78301655	3.319203158	3.27103716	5.71688118	5.608371638	3.896426865	5.247836393	4.600537379	6.224046064	5.324331785
ENSG00000001036	FUCA2	5.408572611	5.076610399	3.792334806	4.735977009	4.580983596	4.729563646	4.583717639	5.209730181	4.552825845	4.664295096	5.658254334	3.386529552	4.155061069	5.287076992	4.314573275	4.695392565	4.78309515	4.655088455	4.704606413	4.790370654	5.471577677	4.764324921	4.16667528	5.03000936	3.916323768	4.40414698	4.49921447
ENSG00000001084	GCLC	2.996262189	2.71378598	4.724377422	2.672891455	4.694161451	4.722717381	4.545189993	7.02634638	3.070621171	3.769422658	1.749345471	2.801051019	5.124286773	3.216153723	5.254900115	2.025361958	1.801539461	3.32768449	5.403932327	1.33244443	2.932509109	3.390508111	2.285322314	2.214050181	3.54975541	3.291559357	3.071065862
ENSG00000001167	NFYA	3.531443846	3.145861652	4.989311612	3.53098213	2.554502901	5.164923012	4.45787004	4.186817459	3.121292306	2.922502343	2.709217837	2.569938219	3.593819852	2.991720465	4.250340111	3.641511349	2.404867708	3.257300335	2.967181522	2.470476996	3.839858837	2.91075952	3.00463442	2.484666636	4.199264014	3.564414754	3.470940269
ENSG00000001460	STPG1	2.33636909	1.846100119	2.456766731	1.96672946	2.567272848	1.666556645	2.505804569	2.768184325	1.815436071	3.839647238	1.613097836	2.821275505	2.43325326	2.919567005	2.615004242	2.192819093	1.386844048	1.372400538	2.761106521	1.643172768	2.575791536	2.624018987	2.27146751	2.596336479	2.077031023	2.787641414	2.081353263
ENSG00000001461	NIPAL3	2.829636488	2.356526975	3.163183108	3.517489877	2.255110926	2.789468437	3.169756677	2.730579095	3.10712541	2.879421512	2.858585805	4.452661322	3.992532796	3.646692623	3.462575888	3.16437117	2.547521395	3.441938898	4.084191856	2.818545878	3.230843966	3.666733872	3.695982681	3.40095046	4.643925437	3.792178605	4.000414715
ENSG00000001497	LAS1L	4.004051885	3.470836175	4.934190939	3.483222458	2.807925704	3.864651695	4.059485073	4.580260075	3.858309295	4.831147604	4.895341403	4.861493906	3.816323223	3.170308066	3.482951513	4.674223347	4.483648125	3.767728944	4.549354971	3.597018602	4.178164862	4.283269894	4.048802897	4.044385376	4.043641973	3.763910801	3.744936067
ENSG00000001561	ENPP4	2.069832752	0.98809131	2.632614886	2.953624704	1.488329904	3.034405902	4.482925706	1.759206977	2.682939543	2.147345778	1.271796163	0.687498807	3.84098684	3.10090198	4.107989097	2.407018214	1.451182093	3.054127818	2.048016416	1.652596629	3.650362478	1.827396314	1.871524328	2.601016602	2.504330553	2.993268575	3.23768302
ENSG00000001617	SEMA3F	2.576906644	3.505675017	3.263672958	2.609539865	4.639955645	3.306014283	3.076913056	3.588888498	2.717471347	3.230748687	3.111550522	4.213292839	2.318507742	3.764176276	1.708037108	3.323455101	3.010475516	3.374316164	2.747060796	2.887692926	2.918212566	3.854733767	4.946520335	3.35794746	5.726032828	3.849388836	4.074051526
ENSG00000001626	CFTR	1.626289603	0.745516162	0.44857644	1.773143955	0.091378936	2.872135311	0.027622179	0.080894205	3.175141322	1.252409603	1.497545945	0.494966469	0.887193803	0.672491422	1.353391048	1.868864523	1.205455074	3.126797793	1.612711064	0.866168148	2.118127122	0.964796358	1.506942089	1.487599538	2.394110746	1.83669573	2.37824248
ENSG00000001629	ANKIB1	3.693319679	3.881596104	3.550235788	3.297741678	2.462889938	4.285024849	3.940824507	4.033678479	3.3704447	2.569457066	2.712124709	2.108370561	3.086520539	2.862768759	4.669616426	3.304565069	2.600471964	3.212541325	2.382968762	2.532631151	2.772601468	2.403027708	2.534074057	2.140814641	3.055216482	3.083436352	3.209813604
ENSG00000001630	CYP51A1	3.931096784	4.543607236	3.88563293	3.506094112	3.834084173	4.550537483	5.376141021	4.762928116	4.398671876	3.568567238	3.302006055	3.003420539	3.92782062	3.886091612	4.534746421	4.421357967	3.441802155	5.082945232	4.033193914	3.530258061	4.160315175	4.161871563	4.346006595	4.674528446	4.122531921	5.096750991	5.010202466
ENSG00000001631	KRIT1	4.029232003	3.984078894	3.952734259	4.458965946	4.072903265	4.714097119	4.632564868	4.258873148	4.036019717	4.880871604	2.769024814	3.341437874	4.513768646	3.42153167	6.138243125	3.69442336	3.352546681	4.037654569	3.500381418	3.644156239	3.752951924	3.070525004	3.1623309	3.11548776	3.152272672	3.70886041	4.274134907
ENSG00000002016	RAD52	2.916822468	4.84658859	3.469339003	3.304229192	2.490390424	3.158686024	3.258473698	3.996108497	3.423396646	4.022554242	3.331891488	3.828245674	3.357426731	2.588231308	2.99425567	2.568170772	2.779263923	2.864263417	3.520623395	3.629263352	3.924346966	2.8296304	2.680182556	2.685063279	3.091547518	2.717548117	2.362831745
ENSG00000002330	BAD	5.496670059	3.683471893	5.792941225	4.435248537	4.153837756	3.27357109	6.211814333	5.913540497	5.242655853	5.627977386	6.203024921	5.582694485	4.531013331	4.305306641	1.525647964	5.777567002	5.984917405	5.397169762	5.605888378	5.491987742	6.033273218	5.832935572	5.71546511	6.201449592	4.60161927	4.792293154	4.782487198
ENSG00000002549	LAP3	6.48546386	4.907491593	5.333624094	4.513099068	4.12124754	4.164343814	6.005213575	6.04130432	5.766955525	4.816461472	5.979158783	4.460572208	4.54455339	5.472984831	5.373060017	6.082278931	5.164170814	4.72267367	4.999797107	4.280355066	5.996126579	5.483290186	5.202315844	5.803929611	5.960708622	5.668933191	7.134939643
ENSG00000002586	CD99	7.441275971	6.40408395	7.060890439	7.20970679	7.947075821	7.117383367	8.040717123	7.439116111	6.838888755	6.08183172	7.220987686	6.763145958	6.820447049	7.818428793	6.092148227	7.73028671	7.344934991	7.000912667	5.34344691	6.530451597	6.498017847	7.988355215	7.304328503	8.045917981	7.170195481	7.734458989	7.568358985
ENSG00000002587	HS3ST1	3.875583497	1.254702876	4.9697169	1.820346459	2.1542397	1.988070218	2.044215739	1.10717229	4.117229582	3.955247698	5.330275139	2.038074409	1.273318942	5.633968779	2.246806332	2.503829553	2.354832955	5.87589799	1.914246866	0.771160458	2.900204103	3.425476761	2.678959791	1.707577798	2.292981946	2.430558262	1.448805825
ENSG00000002726	ABP1	1.480135843	0.08193063	4.237296018	0.376110313	1.241461922	4.317282358	0.820052306	0.292409545	0.497569448	0.808186499	4.66295742	0.151253563	0.986284227	1.020036311	2.762068117	0.896472591	0.633314023	6.1668781	0.24564169	1.312322464	0.859082992	0.395473059	0.27046316	0.474357124	0.50177236	0.865267971	0.40331572
ENSG00000002745	WNT16	0	0.231703963	0.150060496	0.062997013	2.610466208	0.07000442	0.351695035	0.064167533	0.13858645	0.146764691	0.087791942	0	0.008940867	0.091600729	0.102764541	0.070260304	0.078637158	0.030941989	0.021426851	0.067600859	0.037985603	0.230863329	0.058439111	0.168776801	0.087679535	0.115530308	0.098193824
ENSG00000002746	HECW1	0.227604315	0.25195778	0.451462762	0.62194261	0.537099221	0.425590355	1.022147619	0.301265711	0.063903666	0.230585467	0.14208663	0.213317416	0.086466121	1.128860864	0.114482836	0.569471648	0.858668549	0.265546114	0.430222104	0.264532828	0.29043738	0.636185162	0.025583222	0.017925328	0.174396191	0.28318335	0.151410746
ENSG00000002822	MAD1L1	5.504226299	5.380306938	5.596270276	5.18337535	4.003827078	4.659022592	5.045643914	4.830316179	4.722433236	6.776525151	5.595461888	6.346339979	5.081637885	4.328700056	4.320383585	5.031293731	5.634175035	5.183446814	4.875244358	6.123937214	5.312944654	5.340113582	5.01854516	5.46239266	5.444272816	4.441948191	4.546610522
ENSG00000002834	LASP1	6.061266413	5.010251709	6.39279309	5.286585483	6.566562508	5.736994448	6.134272288	6.096763639	5.713462128	5.29858134	5.775687969	5.190318548	5.731028426	7.458185116	6.263393156	5.762242497	5.590605013	6.15140831	5.962134848	5.080696032	6.497685808	5.878725341	5.860036614	5.519088947	6.891200433	5.697223365	5.932082437
ENSG00000002919	SNX11	3.15325571	2.833794832	3.491134776	2.791461948	3.228789452	2.479052024	3.060970828	3.835145941	3.495055528	3.104814683	3.693319679	2.433600463	2.725815307	3.385911395	2.783163266	3.217914671	3.382516474	3.014967594	2.961777035	2.392880651	3.575191294	3.337922272	2.918947173	3.388396212	3.026178593	2.908397905	2.897772866
ENSG00000002933	TMEM176A	6.984634918	5.239711172	5.181313293	4.609979479	6.855454067	7.12043489	6.597514787	5.827694561	5.971984917	5.726051908	7.43605354	4.651401915	4.626018533	6.64810156	5.170365758	6.263779981	6.113877575	6.240827578	4.795642286	5.404177642	5.321971375	6.285792434	6.046892626	6.339258555	5.307792796	5.955091899	6.040798205
ENSG00000003056	M6PR	6.552449315	6.130420237	5.415069058	5.886111127	7.180436324	6.631878402	5.833036807	6.479836839	6.424508967	6.13986646	6.576773046	5.768591928	6.119872815	6.776498832	6.632061686	6.178979496	6.01485515	5.762534855	5.791702089	6.417287138	6.095664965	6.135563599	6.102490171	6.273258509	6.718567124	6.026129449	6.337225831
ENSG00000003096	KLHL13	0.481681267	0.670583854	1.621660408	0.44177029	1.54088033	0.523935252	0.131747507	2.430555586	0.10071841	0.303005648	0.519840779	2.000710352	0.147741721	0.163977834	0.671729965	0.193881479	0.427462432	1.97333575	0.086060743	0.070397434	2.163131571	2.075806426	1.093262683	1.059971268	1.040843347	1.43526054	1.529131286
ENSG00000003137	CYP26B1	0.692634303	1.815337692	1.044687875	1.880074234	1.66257923	0.798352505	1.008472547	2.522653399	1.01770816	1.236076205	1.413805272	1.207336901	0.450979471	2.024589184	0.394076163	0.95402206	0.839637162	1.110924442	0.234446138	0.448926317	1.312124933	1.876872481	2.816015957	1.585669248	4.011424075	1.358683197	2.120978919
ENSG00000003147	ICA1	4.648177796	6.459282423	4.885081343	5.986627096	2.079145964	5.390141435	5.514396883	3.200430591	4.120011799	5.351179537	4.926089584	3.980491495	5.76711713	4.930264245	5.060566245	4.669831819	4.959403872	4.891754545	5.415958051	6.055779158	4.857244535	3.406308085	2.911501766	3.281435648	2.897608314	3.575760078	3.118487642
ENSG00000003249	DBNDD1	3.716376384	3.610215776	4.185723854	3.576812341	2.034652403	4.672142433	3.916123093	4.473143983	3.184564362	4.290247448	5.350758889	3.620351807	4.179407542	4.528415039	2.617763945	4.287826867	3.800610038	3.494863583	4.559296014	4.368656616	3.880107548	2.252037132	2.061233573	2.226449958	2.111255046	2.254249351	1.914840025
ENSG00000003393	ALS2	2.227032491	1.947711036	2.623602359	2.366078772	2.025946581	3.508301872	2.781386993	3.701848432	2.455573156	2.061807297	1.783154883	2.196710899	2.400570718	2.048068745	2.847393654	2.331349801	2.243050563	2.757170496	2.409184531	2.344425168	2.882909068	2.134897763	2.256699711	2.336543335	2.399619559	2.664992472	2.741594262
ENSG00000003400	CASP10	3.577416743	2.541504927	3.050623586	2.992753931	2.721910699	3.431372907	2.838717852	1.935874581	3.891671928	3.429870338	2.435129831	1.347308481	2.969819107	2.983106705	2.69952054	3.471655707	3.520107902	3.441108946	2.363647691	2.344428008	4.297609635	3.356142401	3.284294988	3.24898409	3.325160436	3.228709426	3.59280384
ENSG00000003402	CFLAR	5.922419089	6.270534549	4.593114696	5.070543894	4.99192087	5.434227887	5.929256041	4.966661177	5.88673791	4.809306392	5.135087447	4.031386374	5.795629299	4.881596104	5.492474924	6.822742893	7.427094904	5.441370599	4.353309175	5.104311496	6.310645498	5.466741304	5.842025936	5.537084804	5.694793851	5.834339574	5.81802736
ENSG00000003436	TFPI	5.442708002	4.682191225	3.171258077	3.689958847	5.555972561	5.070153153	2.74028646	6.210162841	3.700650558	3.056411851	6.940201995	3.568810415	4.258141996	4.2654594	7.748374014	8.234965883	3.5337253	5.61484233	2.926306908	6.296238968	6.952554893	5.614459559	5.798125707	6.09382001	5.38320315	5.315265517	6.499790091
ENSG00000003509	C2orf56	2.587857008	2.941384304	2.97173115	2.927310536	2.070732786	3.654779217	2.632349656	3.440180163	2.929537273	3.061328634	3.009105269	2.569564003	2.591526236	2.765914465	3.128976309	2.724685193	3.037536851	2.246967422	2.645501078	3.156354545	3.520925061	2.662809345	2.512087794	2.80442534	2.815518048	2.616054163	2.887846917
ENSG00000003756	RBM5	5.656599335	6.032768685	5.99353398	6.343748912	4.656507811	6.29346981	5.521192109	5.386207399	6.091553865	5.664283717	5.767908995	6.419109053	5.690025917	5.116813865	6.849911715	5.714976298	6.030987087	6.057458937	6.540341956	6.878823414	5.700120625	5.547863132	5.79815682	5.53116933	7.003827078	5.763624032	5.75102714
ENSG00000003987	MTMR7	0.674165936	1.434369353	1.042567298	1.123970726	0.48201701	1.483586217	0.601145002	0.919085276	0.581475625	0.787586255	0.496569723	0.382628522	1.417666218	1.542778069	1.357563265	0.342890349	0.651479297	0.484367088	0.876119666	1.43612985	0.50603316	0.465192978	0.723415268	0.482012878	0.305016773	0.689258004	0.670425229
ENSG00000003989	SLC7A2	1.29790745	4.462575888	0.770014565	3.260787463	1.763568796	3.702579977	0.470483764	0.342871011	0.714251673	1.281757589	0.774162521	1.012332674	4.126345174	4.102481773	1.912592386	1.933950258	1.747675265	0.883559823	4.506024271	2.660520232	1.532990143	2.155804272	2.669430482	1.888904919	2.3584891	4.173231393	2.644133161
ENSG00000004059	ARF5	7.203993951	6.516872438	7.852242346	6.27182529	7.547881635	6.555478751	6.756476263	7.591544786	6.666060636	7.803840516	6.998274497	7.397298136	6.416213155	6.720565772	5.887751893	6.871757419	6.683233258	6.214865007	7.026534508	7.480733663	6.461350111	7.037261407	6.605580262	7.061484606	6.560173842	6.36583074	6.232359524
ENSG00000004139	SARM1	1.163691937	0.574371852	2.045554803	1.172026599	1.834371433	1.54814559	1.804049428	1.497285343	1.599289225	1.539044632	1.417677018	1.823199075	0.902273516	1.254751243	1.210264166	1.402547559	1.305562016	1.595747113	1.512803344	1.471078181	1.894592734	2.159451583	2.014548116	1.227827315	3.227764176	2.257396895	2.163118687
ENSG00000004399	PLXND1	7.111073056	5.660169933	7.289484075	5.837761632	6.027207143	7.909887085	7.31796426	8.185589077	7.306098155	8.373713455	8.606146078	5.304200712	6.59963915	6.328725185	5.550275813	6.926699241	6.902628355	5.866000446	7.873234922	6.903351656	7.548767975	7.111229586	7.720169	7.28077077	7.909659114	6.476503203	6.939696741
ENSG00000004455	AK2	6.07717035	5.655157166	6.682194034	6.2850489	5.574749425	7.21715315	6.778155999	6.511115356	5.702125576	7.154321939	6.799437055	6.082972899	7.587192445	6.854681413	7.284652933	6.416316197	6.624321728	6.298130404	7.414076322	6.819348855	7.058846801	6.003725904	5.658048635	5.989375198	5.0157607	6.007901872	6.317200943
ENSG00000004468	CD38	3.62270784	2.813313297	2.048759312	4.459510309	3.742070904	2.81235857	2.152352183	3.399657836	3.911135486	3.03230718	2.931064627	1.262854058	4.477858624	3.77243467	3.191518434	3.135598893	3.639278477	2.903934854	2.775592109	0.627199651	3.785843455	3.472955597	1.612885596	2.94627983	2.55557814	3.873862403	4.951000228
ENSG00000004478	FKBP4	4.7760566	6.529119726	6.09459501	4.915071482	5.043869408	4.951611106	5.183804079	6.883535288	5.035430364	4.445607533	5.80185448	5.410178263	5.219052326	5.196374916	3.762508279	5.41719767	5.018887834	4.839788308	6.433668892	6.026910691	4.537960722	4.247380704	4.05540392	4.780772023	4.240352495	4.252998396	4.110505234
ENSG00000004487	KDM1A	4.456648469	4.836110966	5.436138514	3.937608046	4.092021337	4.655895599	4.132469911	5.698457426	3.905062024	4.306830922	4.39301799	5.66935281	4.175109377	4.017013258	4.567904373	4.092909329	3.878627262	3.535169601	4.978300899	4.29837972	4.45787004	4.114999939	3.884871392	4.213277284	3.875062468	3.760039933	3.80868365
ENSG00000004534	RBM6	6.185959683	5.653495742	5.789624931	6.675336082	4.772804133	7.082766447	6.108413637	5.712403188	6.168174672	6.003118709	6.13754041	6.148057568	5.932536037	4.788372501	6.242331928	5.7787868	6.261175363	5.160436198	5.966926447	7.328145318	6.348490931	4.776109253	5.139326233	5.114279561	4.634506147	5.21218021	5.42220272
ENSG00000004660	CAMKK1	1.481019883	2.213182393	2.245553467	1.598017354	1.092187137	2.029177219	1.727876901	1.663458482	2.239789062	2.476498343	2.282937916	1.604697621	1.870226609	1.309595312	0.982075432	1.597211732	1.631192774	1.998661279	4.148714512	2.913775992	2.399430892	2.221691514	2.406577485	2.058510458	2.201276279	2.221072783	2.097094975
ENSG00000004700	RECQL	3.841832263	3.469482278	2.438907596	3.243605109	2.971556429	3.186468864	4.005184376	4.191080935	3.042033164	2.650367074	3.333777208	2.257215841	2.194670192	3.139621746	3.993656249	3.762922803	2.953404938	3.037020185	2.147733257	2.541036505	3.329224079	2.027957291	2.300489844	2.399972217	2.946571799	3.599853348	3.8109366
ENSG00000004766	CCDC132	3.15449896	2.514205599	2.950089494	2.839381185	2.170976183	2.587132125	2.845592416	2.667867153	3.029626034	1.891710807	2.441555188	2.327054969	2.940627212	2.010525644	3.630405471	3.110090916	2.691750776	2.693658677	2.622923325	2.531765712	2.375968019	1.651600529	1.819721313	1.921051612	2.582895562	2.241236138	2.655592258
ENSG00000004776	HSPB6	2.380413617	3.871833794	1.375222972	3.379594625	6.110586663	3.720070474	1.799936919	2.717374831	1.467973268	4.145400301	2.73939449	5.131811699	1.957364896	2.910607955	2.307888948	1.906932914	2.364634061	3.64049368	2.784610768	3.886940276	1.983615681	6.923363144	6.299345411	6.135898042	5.298889216	6.474908103	5.770588577
ENSG00000004777	ARHGAP33	3.621020327	1.43103453	4.634041408	3.032666875	1.709520037	2.728284077	3.240308223	2.757927848	3.530495296	3.799605422	2.65739763	4.208251919	2.847820566	1.544717821	1.418098174	3.098210671	3.700861367	2.506997926	2.736823482	2.878713572	3.036327492	2.475383251	2.778740551	1.858179974	3.497165246	2.661815714	2.339696107
ENSG00000004779	NDUFAB1	6.082142653	5.467406656	5.915580653	5.770781484	6.569683993	4.920083646	5.805356952	6.665108479	5.864005332	5.485864722	6.863108365	5.772284218	5.545770726	6.37340983	5.957266912	6.233193995	6.44870772	5.716071775	6.22055826	6.203007296	6.355435673	6.175945692	5.58047114	6.362412025	4.414561782	5.363419917	5.167241499
ENSG00000004799	PDK4	4.003584248	2.486547057	0.951723554	3.586812772	3.378266067	5.528640077	2.291311807	1.701651073	2.599720073	1.795417866	2.963401987	2.371712184	5.063783343	1.292257573	2.430253153	2.449064764	1.997024983	4.142364421	2.724538955	3.060894761	1.34466377	4.874315004	4.520811944	4.909000196	5.494809194	6.144382932	5.286563306
ENSG00000004809	SLC22A16	0.891930067	0.263137795	0.058543845	0	1.237551482	0.182235902	0.06624284	3.375991643	0.058750105	0	0.260544812	0.112580042	0.15269744	0	1.455081242	0.019475904	0.075162378	0	0.0402977	0.104969696	0.287247688	0	0.018648416	0.159706679	0.110501158	0.146625247	0.09353692
ENSG00000004838	ZMYND10	1.167049572	0.471269675	2.64029006	1.65272052	0.359448078	0.569577612	0.317528676	1.075032821	2.646985174	6.577665985	1.741699956	3.86907188	0.419674795	0.264573661	0.989858359	1.59032416	1.194232071	1.494738165	1.413160776	2.760516908	4.755683436	5.55161445	1.942623348	2.72903063	2.21122718	5.874914973	1.688520566
ENSG00000004846	ABCB5	0.024407345	0.121599259	0.025460475	0.163628827	0.095579347	0.124744471	0.027842671	0	0.136126404	0	0	0	0.080759296	0	0.29276055	0.024068569	0	0.005385428	0.01559248	0.006063899	0	0.08824759	0	0.030342294	0.023809326	0.171537354	0.113910755
ENSG00000004848	ARX	0.038638454	0.010458515	0.390858052	0.740110701	0.316803786	0.114112049	3.71283786	0.070621927	0.956489396	1.261933931	0	0.112070346	0.048650238	1.227322128	0.062716217	0.259054296	0.38002455	0.937640434	0.384563779	0.170460943	0.542321453	0.854251837	0.053200468	0.138986115	0.011215288	0.948937188	0.055593278
ENSG00000004864	SLC25A13	3.822169274	3.646922983	3.879774371	2.897509574	2.285742507	3.884050824	3.668073728	4.260770906	3.147270875	2.803787057	3.233049004	2.713594647	3.502216017	2.228621701	4.214839757	3.256109407	2.981567739	3.2186045	2.692299975	3.31414254	3.518270747	2.857716311	2.38348865	2.836318034	2.055976498	2.514667666	2.254615206
ENSG00000004866	ST7	3.801603608	3.603727219	4.187118452	4.271246374	3.751795756	4.500279428	4.285135851	3.590278643	3.700683846	4.45337271	3.706895186	3.365779309	5.146256047	4.055655535	6.031247408	4.04052426	3.298972038	3.984744275	4.699507214	4.814822121	4.59645814	4.405481882	4.171735249	4.867145277	3.686276402	4.456306769	4.472234303
ENSG00000004897	CDC27	3.342588878	3.774375932	3.856378216	3.601387504	3.546165985	3.907928962	4.133440227	4.695153109	3.350490175	2.901737716	3.084940164	2.951298705	3.402166872	4.118284964	5.601625212	2.994176003	3.532454115	3.358316079	2.939219054	2.868453671	3.69076348	3.240296009	3.259126327	3.131489065	3.492224943	3.624018987	4.298753612
ENSG00000004961	HCCS	3.32922695	3.093575387	3.502470638	3.269915854	3.592158002	3.841520319	3.682831701	3.896581864	2.967777289	3.245074232	3.345555341	3.103509389	3.185211635	4.343599695	3.585647618	3.080033384	3.113772165	3.752224074	3.391971134	2.406710806	3.357008604	3.549780048	2.950391891	3.562340127	3.295899311	3.449063443	3.637007355
ENSG00000004975	DVL2	3.426910132	4.28368476	4.219509305	3.575687479	3.72525036	3.242309822	3.575445459	4.890300762	3.734828824	3.359292041	3.666370307	4.758910747	3.707005663	3.278903615	1.052972275	3.746484762	3.724737573	3.918309899	4.12919233	3.620762338	3.901185494	3.953889123	4.023876305	3.68540198	4.362757417	3.748364621	3.809342411
ENSG00000005001	PRSS22	5.667713338	4.707872613	4.948666253	3.148654321	2.960085363	3.315737211	4.518478488	4.598228219	5.38663853	3.618085919	4.407536306	4.440972125	2.16835963	2.069901477	3.483944727	4.144079009	3.59438134	5.167679062	4.62622885	4.724813957	5.834673298	3.485220713	3.148044141	3.222183215	2.938080619	3.610274844	2.389027077
ENSG00000005007	UPF1	4.160065028	4.289288557	4.754582901	4.998547557	3.579156006	4.055291113	3.877351626	4.527971113	4.337190144	3.885935481	4.304627854	5.056110934	4.686926269	3.71718836	2.731893551	4.492654371	4.338024998	4.721181235	4.300328763	4.505027086	4.359429804	4.278445741	4.542709982	4.115083197	4.818329085	4.552733643	4.326968712
ENSG00000005020	SKAP2	4.298482366	3.362361875	2.838078425	3.509303132	4.2702	5.12496083	4.689260017	3.280764832	3.665062987	2.201354704	2.896378424	1.471624496	2.462104684	3.876153464	5.937400893	3.95641914	2.70010231	4.627116519	3.020461309	2.170162225	3.153769674	3.471707725	3.734005034	3.533762671	4.558610509	4.615898841	5.114171265
ENSG00000005022	SLC25A5	7.25016575	7.036096667	7.804763474	7.049913878	6.52433798	7.764181585	7.301706525	7.787327978	7.39043554	5.7737933	7.735366473	7.320394416	7.285411467	6.381103371	6.619837011	7.332027594	6.949406532	7.008081213	7.510511007	7.929471468	7.50190882	7.380045405	6.85735901	7.538941615	7.338210455	6.957461945	7.30626224
ENSG00000005059	CCDC109B	5.325220892	2.679191813	4.267812925	3.503119718	4.192920065	2.588358452	4.300643587	5.57411665	4.649563728	2.626196136	4.696856278	2.917196857	1.688596654	3.510417642	4.29390014	5.917398337	4.8783477	3.499998916	2.33660046	3.719402512	4.631110104	5.597706957	4.617780398	5.029567731	5.093006552	4.911327267	4.738724609
ENSG00000005075	POLR2J	5.608214895	5.397227959	6.37965215	4.657708594	5.202343273	4.601886645	5.672080185	5.754983679	5.54511893	6.746554629	6.066756552	5.595882545	4.976698148	4.666665711	4.954754665	5.625369861	5.85586515	5.444014341	6.007435482	6.071033244	5.330587082	5.606306007	5.211689758	5.98771196	4.622830811	5.025241461	4.856662068
ENSG00000005100	DHX33	1.708708146	3.107470277	2.184464389	2.402653969	2.053000088	3.139665945	2.046917066	3.603976406	1.957167992	1.480332343	2.255132081	2.538113487	1.852638117	1.666961054	2.124672223	1.926318295	1.856296536	2.664780906	2.164963226	2.312095882	1.604446186	1.9516512	2.128821281	1.728660667	2.585705297	2.663952541	2.333080194
ENSG00000005102	MEOX1	0.851752639	0.302520268	0.258382639	1.005651494	2.262673687	0.882839438	0.378119823	3.206526016	0.605138713	0.962923575	0.404456297	1.823492587	0.252063178	0.566461559	1.141628974	0.234661952	0.623746086	0.355416644	1.484798087	0.467549732	0.360427209	2.438572313	0.707310977	0.860472615	0.317125747	2.943641947	2.266621652
ENSG00000005108	THSD7A	0.379494541	0.863997108	0.335810221	0.57368475	0.60341057	2.321067992	2.976279308	0.113262291	0.796990559	0.100687331	0.137692373	0.24152904	0.161881235	0.209630533	0.520027921	0.307622037	0.524731696	0.447522069	0.096902084	0.58376938	1.640408071	0.799179337	0.826311332	0.613499593	1.053368565	0.947619032	0.682166049
ENSG00000005156	LIG3	2.737991707	3.401723294	4.920612487	3.109527722	2.598298501	4.48202863	4.219834524	4.698679667	2.577687432	3.864958677	2.943840706	3.605766917	3.647648375	3.821608182	3.566693402	3.024645916	2.460580071	2.822022391	2.767451408	3.409439817	3.510949264	2.847483857	3.277007251	2.965518343	3.523699946	3.030848082	3.377862264
ENSG00000005175	RPAP3	3.456164809	3.284345335	3.236135919	2.563092219	2.596606027	3.260886799	3.608466266	3.749705879	2.824492931	2.409923108	3.908860933	2.913167073	3.16326041	3.189108172	4.405658868	3.046192432	3.270342053	2.731413533	3.098278057	3.023423923	3.261976041	1.488530433	1.799456224	1.627532134	1.383640709	2.894606314	2.737251941
ENSG00000005187	ACSM3	2.366761426	1.198142081	1.947363187	2.178848469	0.812117016	2.389880646	1.958245062	0.511011527	3.150507687	3.714597218	4.308703071	3.611644543	2.898059334	2.101613101	4.310885391	2.993985871	2.831445584	3.782565827	3.780320599	4.422831756	2.357202901	2.731858803	2.152537152	2.536149906	2.820989708	2.350432183	3.370330306
ENSG00000005189	AC004381.6	1.279845664	0.720131342	1.73122235	1.212264271	0.305035457	1.029855689	1.667923907	1.75884041	1.293941328	1.339114575	2.27829705	2.034684093	1.175735361	0.326730615	1.426559974	1.243888393	1.075977522	1.018078637	1.161294363	2.244320827	1.650199316	1.467373396	0.880034256	1.186189926	0.733113944	0.827912492	0.917453906
ENSG00000005194	CIAPIN1	4.18374851	5.02004876	4.787583956	4.169452041	3.088723376	4.435755258	4.370694381	4.66353818	4.155320181	4.789812702	4.708358318	4.513680229	4.374239644	3.903674613	2.864164349	4.111273411	4.558096166	3.960882345	4.562425612	4.469951078	4.409872886	4.227055602	3.938831522	4.379711058	4.063131867	3.854065485	3.986511056
ENSG00000005238	FAM214B	3.965193236	3.421516859	3.716837291	3.489915378	3.677790101	3.969675463	3.83248499	3.220134899	3.502114156	3.46980785	4.17951105	3.205619285	3.414094931	5.260710698	1.769847891	3.932127331	3.898614688	4.058481019	3.813216827	3.434063715	4.017066724	3.998069104	3.966578126	3.933846422	4.332908393	3.519931837	3.695125263
ENSG00000005243	COPZ2	4.284743608	3.881693982	3.390377412	3.245233995	6.95182089	3.558659484	4.693932939	4.159806767	4.850504414	2.497819271	5.304091168	4.026605327	3.472006793	5.455981423	2.369338052	4.336104825	4.85321722	3.32349257	2.735907711	3.899330335	5.278616718	5.075686647	4.12647734	5.230917727	3.818012017	3.827046671	3.867352881
ENSG00000005249	PRKAR2B	1.872954805	0.624813057	2.026329115	1.674826703	1.81314293	1.06092588	1.858804589	2.079306423	2.46839303	1.00939734	0.901350024	1.551767006	1.617604106	2.02587573	4.447585808	2.250846396	2.285553139	1.72910026	2.281306555	1.614563801	0.862278396	2.500730681	1.796996371	2.296542572	2.545437142	2.751999223	2.856997638
ENSG00000005302	MSL3	4.453846774	4.71524544	4.154267249	4.069530325	4.854893311	4.768422548	4.351783784	4.15014533	4.756911199	4.702895757	4.068808367	3.814499154	4.290969882	4.956656102	4.99870099	3.957831042	4.557330435	3.837933153	3.674279851	3.495861421	4.840649538	4.135428158	3.685379552	4.063761776	3.71267281	4.099446705	4.417697269
ENSG00000005339	CREBBP	3.56777663	3.56163163	4.396591082	3.986319911	4.390468215	3.983850954	3.820076821	4.112925276	3.79631741	4.059493725	3.242777783	4.181412689	4.600370862	4.494633214	5.133941575	3.871252259	3.247634389	4.38849265	4.24011585	3.992895295	4.299171378	3.972104429	4.72152578	3.345423344	5.01582759	4.554637964	4.533712843
ENSG00000005379	BZRAP1	3.019593397	2.234902865	4.610676442	3.932306892	2.110667253	3.19054059	3.87091703	1.068113572	4.609033907	5.400677957	3.692003076	4.738594919	2.822764813	2.668230341	2.108029256	3.546240084	2.995223996	3.013939208	2.766586681	4.253739722	4.258043978	3.764378005	3.894972936	3.593688409	3.232409031	4.086503555	3.377029325
ENSG00000005421	PON1	0.645870401	1.341877612	1.018712502	0.503615367	0	0.12868603	0.807619529	0.06861317	2.559335176	2.101330712	3.550149578	0.08545457	0.960943861	0.01314089	0.352442159	2.32308179	1.351385221	0.124713508	0.588491821	1.991368555	1.121234276	0.347167855	0.186950537	0.202875299	0.404548943	0.408459707	0.742265829
ENSG00000005436	GCFC2	2.48419228	3.268816127	2.68862127	3.016708465	3.177087007	3.979348593	3.390644301	4.308280775	2.933312023	3.307342544	3.436136515	3.123787023	3.691991913	3.784985499	4.042749384	3.242267134	3.279483182	2.668232611	3.26881463	2.475577806	3.583278374	2.544151505	2.320100486	1.813417971	2.010550708	2.369790303	2.676122951
ENSG00000005448	WDR54	3.689321528	4.066425062	5.28539852	3.559614174	3.085535132	2.329017364	2.914686975	5.25147673	3.695960417	5.681362116	4.652738873	4.782324685	1.787039557	3.216523157	3.199388096	2.986571125	4.499871393	3.379069173	2.625752087	4.337468482	4.612140149	5.13707721	3.959380686	3.940617816	4.686466911	4.82791554	3.83520659
ENSG00000005469	CROT	2.114979957	0.722592801	2.034821407	2.235779131	3.072246461	2.302061639	2.762448748	3.255349658	3.230914653	2.520402132	2.192153125	2.127989783	2.059964348	1.759441361	3.329545577	2.380948274	2.119834229	2.554011658	1.582238045	1.60171553	2.209980438	1.526915145	1.801506351	1.975905274	1.516327865	1.983761591	2.014426712
ENSG00000005471	ABCB4	0.673022664	0.427404503	0.568391152	0.529955842	0.275474357	0.86511353	0.462021946	0.145794822	1.376812682	0.957594459	1.633403309	0.486563017	3.061491086	0.608469578	0.858541249	0.332585353	0.915309787	0.448468606	0.390252755	0.597695159	0.352422949	0.768904169	0.182337618	0.218950996	0.076383827	0.172734557	0.266490327
ENSG00000005483	MLL5	3.726340792	3.863224853	4.353669101	4.250271885	4.455050986	4.844129513	4.352935038	4.122738972	4.08391114	4.380992589	3.084173143	3.771177787	4.090065829	4.284632576	6.60492678	3.509163758	3.236027207	4.199507456	3.803009996	3.429135209	4.008370353	3.107031645	4.216035732	3.353170826	4.59790059	4.256535175	4.830437881
ENSG00000005486	RHBDD2	7.709283742	5.257550019	6.929021639	6.228591689	6.237632548	6.05356971	6.055425613	6.71860822	6.497759246	6.83765316	6.794558829	5.709243758	6.483978575	5.71590435	4.681960808	6.189860132	5.884339053	5.914468851	6.786465677	7.01234519	5.730389976	6.937309078	6.861781714	6.820498107	6.90140998	6.805473039	7.009918171
ENSG00000005513	SOX8	0.443118599	0.285253059	0.283197577	0.327144671	0.601106959	0.254677482	0.378745765	0.157592218	0.919683313	0.198853683	0.214250414	5.112483295	0.232627605	0.500741897	0.05891451	0.170480172	0.995000343	0.440851232	0.318741416	1.561985922	0.235168252	0.985994359	0.428321443	0.301975045	0.294927119	0.625754892	0.255685628
ENSG00000005700	IBTK	3.140840811	2.98338037	3.148117376	3.671780228	2.300147159	3.346147051	3.12997864	2.988631976	3.047039257	2.96768877	2.995419393	2.087136925	2.997243624	2.885777382	4.356101543	3.041849235	2.744981261	3.354323796	2.622583688	2.81080913	3.557838926	1.867445798	2.103974263	2.299816112	2.163949504	3.140498922	3.127908917
ENSG00000005801	ZNF195	3.975602675	4.106013238	4.775967084	3.706442143	3.057060302	4.584920422	3.909101034	4.626970558	3.815985227	3.658371456	4.300606983	3.838245873	3.994724529	2.847076895	5.069715054	3.508517392	4.374670889	3.887369295	3.744871502	4.733451963	4.351925091	2.220914964	2.39436048	2.362138809	2.58401482	3.34027598	3.232903232
ENSG00000005810	MYCBP2	4.021346467	3.498097653	3.429314674	3.638004308	3.286480508	3.949880391	4.051084926	3.84711499	3.914813243	2.530038271	3.221652851	3.594202166	3.668845283	3.377070984	3.646635028	3.484202593	3.379034505	4.243212074	3.713717807	3.277812209	3.366544634	3.408748539	3.903144347	3.288845777	4.43293269	4.482770855	4.827305862
ENSG00000005812	FBXL3	3.501502839	2.845769029	2.831550977	3.788946667	4.246073599	3.571300617	4.321783818	4.192691289	3.655351829	3.712309634	3.548473616	3.396252669	3.840251724	3.768883002	4.423342857	3.464459166	3.366946023	3.987311769	4.240642524	3.670432481	3.307164736	3.878146578	3.661806595	4.021817264	4.141212053	4.279916962	4.426365404
ENSG00000005844	ITGAL	4.360876925	3.581773026	3.053180862	3.020889736	4.791808863	2.708366044	3.8483976	3.4064632	4.999733979	3.67081768	4.344714894	3.149226843	2.702047981	4.688689521	4.881277957	4.327435876	4.203326466	3.322037736	2.866921822	2.504813586	4.128120148	4.672855258	4.47700374	4.326853694	5.499048598	4.060254951	5.292564593
ENSG00000005882	PDK2	4.103506032	3.108930863	5.940958371	4.274030513	6.442397822	5.095565811	5.531699598	4.578292676	4.999152168	5.893206865	4.789176269	5.499587614	5.504693479	6.423608423	5.578597617	4.753342457	4.458473876	5.55699032	6.11511858	5.94093019	5.323251161	5.511910749	5.434107763	4.950902277	6.676394361	5.47696163	5.536798929
ENSG00000005884	ITGA3	8.585830111	6.836290258	6.006057854	7.06995989	4.447446954	5.184692887	7.315285445	4.646496789	6.960222086	7.912667827	8.017983132	6.064113284	6.966026637	5.88769585	4.814288931	8.44508522	8.806465845	6.604991994	7.757283324	6.722766555	5.642135472	6.584570215	7.35342916	6.963011648	7.474241334	6.514856049	6.437196106
ENSG00000005889	ZFX	2.433336062	1.909239314	2.760729793	2.481634773	2.599348742	3.193626678	3.685715936	2.711353934	2.626747502	2.874503873	1.81849066	2.231598297	2.666431665	2.838015879	4.096000349	1.732438535	2.08064061	2.687996792	2.621981514	2.400961386	2.579040121	2.104960574	3.399061691	2.038172764	3.361299548	3.214499422	3.065511997
ENSG00000005893	LAMP2	5.30833903	4.463524373	4.830701533	5.124857467	6.101068024	5.296640945	5.994274228	6.088800957	5.390382227	4.236538539	4.69483563	4.473721982	5.523436499	6.146380292	6.92857167	5.613661301	4.405686095	5.050340615	5.436858094	3.954214926	5.50709056	5.332181594	4.713184403	5.586923833	5.372419344	5.390750217	5.840196323
ENSG00000005955	GGNBP2	4.767167462	5.177854025	5.406424423	4.99105013	4.729971434	5.137232993	5.443202163	5.056301724	5.571913397	5.088557177	5.050519111	4.751469077	5.345570243	4.911758682	6.883193125	4.958114185	5.157237782	4.669486041	5.281201195	5.356386822	5.294738365	3.768247855	3.832343205	4.429856951	5.183883459	4.375671993	4.656822399
ENSG00000005961	ITGA2B	0.6781783	2.232749771	1.709246516	0.216098454	2.60086441	1.076292285	0.869925087	3.349512484	1.742234781	0.513596859	2.942394393	0.550577622	0.580865205	0.373382057	2.355802821	1.076470164	2.705009147	0.450159193	0.341526971	3.487473486	4.065046628	1.31351869	2.531680886	2.94285602	2.108514421	0.785656841	0.818981412
ENSG00000005981	ASB4	0.36952902	0.238453045	0.660149163	0.391459795	0.058884456	0.188484483	0.069591503	0.020739997	0.538141803	2.258693786	0.164125911	0.115385947	0.45670839	0.616721854	0.046320343	0.454221174	0.197844009	0.325874523	0.2166349	0.621152117	0.042200395	0.62060893	0.333471823	0.653095797	0.658275474	0.475855844	0.363240616
ENSG00000006007	GDE1	5.130811464	3.415404438	4.827224552	5.118679496	4.776093457	4.574065168	5.875812002	4.468081479	5.336247677	5.211043353	5.137126406	4.271074522	5.535371812	5.033211538	5.759067927	5.433810747	4.926891336	4.92816184	5.724453825	5.829666929	5.508228969	5.049243035	4.469990138	5.059169217	4.602237129	4.9395275	5.105120702
ENSG00000006015	C19orf60	5.776617265	5.061184312	5.220132577	5.190903212	4.972550215	3.901610298	4.84198821	5.674830656	5.681941137	5.622230498	6.646004206	6.483212782	4.725228543	4.794254691	3.044747318	5.559014507	6.228743668	4.98453011	5.937605692	5.245674391	5.395049086	6.399316382	6.088917532	6.586198781	6.366014406	5.431699839	5.495663188
ENSG00000006016	CRLF1	5.365612059	2.390018272	3.986192466	5.88826836	2.256865738	8.263696428	0.961123206	0.593484767	2.567362909	4.81030942	5.835080235	3.880773671	5.896012644	5.735164709	1.629379936	0.816104866	1.580840127	2.903213774	3.874049364	7.894126559	0.619584856	3.045954883	0.95989773	0.780383177	0.934076361	3.770533078	0.562231188
ENSG00000006025	OSBPL7	4.018732083	2.774774411	3.993882645	3.50996181	2.053757797	2.404826845	2.469180081	1.510880924	4.476543706	4.307180768	4.085959959	3.136250458	3.909523515	2.641536781	1.713497871	2.926158866	3.939057282	4.672911816	4.255855698	3.688180359	3.056127412	2.762229738	3.116246635	2.661833952	3.178215865	2.584808605	2.733848894
ENSG00000006042	TMEM98	5.144454314	3.334458153	5.866339292	5.334207128	6.158349147	5.632907979	5.598168656	5.659573544	5.563075741	5.558307436	4.341708279	5.944050217	5.048890064	6.370849537	5.616095932	4.9501791	3.310151045	5.239436232	6.228389665	5.604851188	5.587473009	5.933558476	5.351628329	5.23511049	6.334916823	5.784896535	5.25147673
ENSG00000006047	YBX2	0	0.302659466	3.015963144	1.778860376	1.768726359	3.037013154	0.410146778	3.981012358	2.273402499	2.828582841	3.810545929	2.171517499	0.500023909	0.625207823	1.620638018	0.501356594	2.849715095	0.496146318	2.056860943	0.563273346	2.542510654	0.336508488	0.368257659	0.186565211	0.525209952	0.367026567	0.206641974
ENSG00000006071	ABCC8	0.398316437	0.171393879	2.479359922	0.089068804	0.220071113	0.14914228	0	2.146303302	0.279906267	0.489834733	0.749668984	0.738607024	0.538235191	0.424416922	0.061279479	0.160496867	0.175579529	0.257842192	1.270277757	0.937470199	0.460861015	1.546541381	1.66845048	0.077337079	0.877161558	1.219469034	0.693462425
ENSG00000006074	CCL18	9.180212522	6.849999259	6.265976905	5.517162289	5.727716285	6.595503661	7.162995472	8.171852316	5.132922259	7.425157145	8.543058895	3.056127412	6.611539795	8.573378314	5.335865517	8.056670226	6.659653457	3.420152244	4.607572962	7.957206539	4.16933979	7.925477296	7.324639615	7.923333429	6.765892724	8.337488106	8.695332705
ENSG00000006075	CCL3	4.525962359	3.752834209	3.728736843	2.611455697	2.484728497	1.372311377	4.15572495	5.936138503	4.935294724	3.737816533	5.710401458	1.456842939	1.499792323	4.228172218	2.444767766	3.984261221	3.72678763	2.289710547	1.325536088	3.676560793	5.463249704	4.986638472	4.558867612	5.155223019	5.41622498	5.851998837	6.777669568
ENSG00000006114	SYNRG	3.822668972	3.435929902	4.164858668	3.122064704	2.871191135	3.742631459	3.582784793	3.737340646	3.972940739	2.57897976	3.344561517	2.827083266	3.609565868	4.121355306	4.528483804	3.224637671	3.90812117	3.394151914	3.377205671	2.743835914	3.592468997	2.948916636	3.086945075	3.357418285	3.651602825	3.013912418	3.520698817
ENSG00000006118	TMEM132A	5.304540246	5.480497796	5.829732881	3.580061043	5.102632939	5.133744344	3.292903931	4.96366832	4.426606935	3.055386566	6.779325391	5.905488095	2.22713726	4.137372364	3.09218037	4.688079624	5.997023628	2.796385944	2.532494012	5.323762757	5.640719248	3.106425377	3.632233311	3.033733093	3.954242848	2.668933759	2.245818119
ENSG00000006125	AP2B1	5.359457918	4.813575993	6.016884041	4.670874319	3.914028675	5.937801048	5.906537092	6.047821909	5.340345065	5.158094619	5.794805731	5.687211895	5.034581098	5.682550825	5.790626093	5.180545725	4.850939406	5.510949264	5.113021159	4.891001095	5.236557672	5.160202211	5.208938583	5.070904484	5.168597913	5.32176939	5.290114716
ENSG00000006128	TAC1	0	0	0.103035366	0	0	0	0	0.263332532	0	0	0	0.647343064	0	0	0	0	0	0	0	0	0	0.633175432	0.08479169	0.365570488	0	1.547020362	0.605385286
ENSG00000006194	ZNF263	3.542740931	2.979643091	3.936487184	3.454995732	2.965930163	3.344257554	3.677327824	4.096228113	3.881948432	2.946474483	3.269601732	4.06406369	3.574404309	3.152512816	3.62121965	3.903568575	3.365061185	3.632605581	3.678105718	3.878068084	4.072097223	4.271246374	4.02917015	3.987930199	3.509911153	4.078729371	3.70124962
ENSG00000006210	CX3CL1	5.726239961	2.871624863	3.255558138	1.235046903	4.299867385	1.518021418	3.30537815	5.862476188	4.224626867	4.533202006	4.767919586	6.467483283	2.486557354	4.873301374	2.373241722	5.667994279	4.205392513	4.336968862	3.621114129	3.358974293	2.70228297	7.621905346	6.480620581	5.810638466	7.98468618	5.033625625	5.737627279
ENSG00000006282	SPATA20	5.271858898	3.860009291	5.956955733	5.806860199	5.013640911	6.084836019	6.049094885	5.10636926	5.660001599	6.522121679	6.013806143	5.4673447	6.438939856	5.179833471	4.767972537	5.595518579	6.184317988	5.223827961	5.773197243	6.281342168	6.27199892	5.570380957	5.555874426	4.460401833	4.951200774	5.237735785	5.297679326
ENSG00000006283	CACNA1G	0.264693753	0.144520227	0.090240324	0.065649786	0.340080246	0.027865596	0.229643292	0.043955333	0.021195425	0.287224043	0.09898367	0.547559397	0.045064214	0.107007266	0.063788278	0.079828233	0.157154981	0.115629647	0.019235907	1.378139804	0.075979164	0.278341659	0.150353005	0.104470053	0.166892799	0.7030493	0.293768333
ENSG00000006327	TNFRSF12A	7.157266082	6.564094602	6.01705113	5.234045233	5.155765421	3.938643363	6.852997588	7.013328257	5.841847356	4.879872372	6.105891751	6.08024833	5.861818927	5.59841285	3.787547391	7.204903659	6.17990113	6.212935024	6.120103064	5.156602909	7.172227468	7.108660356	6.797933829	6.961495999	6.820970313	7.531779122	6.046139598
ENSG00000006377	DLX6	0	0.01771329	1.946876806	0.175568033	3.116326493	0.049899349	0.100703611	2.660250954	0.03655566	0	0	2.753478316	0.016799233	0.459817685	0	0.07562162	0.318514683	0	0	0	0.236197467	0.076972622	0.018453719	0.022505737	0.037876414	0	0.058561993
ENSG00000006432	MAP3K9	1.965799058	2.737823022	2.524986384	2.069953018	0.96807969	2.199747716	2.095448505	1.800094354	1.873167482	1.98260485	1.683723399	1.346707321	1.809858915	1.109026176	1.812777496	2.23350464	1.858943797	1.792522224	2.168962884	1.955495082	2.18738454	1.326117364	1.713247102	1.044855708	1.771636307	1.765505044	1.671352257
ENSG00000006451	RALA	5.268774965	4.759523387	3.951419943	3.271873834	3.991689631	3.893469001	4.125320474	4.300811953	3.830448022	3.035006234	4.271948513	3.371484984	3.16486832	3.985700791	4.562682036	4.209094597	3.667426665	4.200206141	3.903452889	3.618344387	4.519290279	3.964204535	4.736193546	4.545560701	4.157399488	3.838296306	4.00773372
ENSG00000006453	BAIAP2L1	5.061097885	3.9424019	5.762354131	4.105803772	4.066786683	5.34938651	5.52657905	5.162685377	4.49575911	4.657142636	4.31044192	3.676978198	5.064279304	4.717797042	6.344189367	5.04721118	4.518333702	5.272616723	4.682994584	4.501267158	4.827778385	2.979341275	3.11848432	3.079205711	3.318961752	3.767082691	3.095850174
ENSG00000006459	JHDM1D	1.923016032	3.194343978	3.078792551	1.825313469	2.34344762	3.429989477	3.371061152	2.230156891	2.857284353	1.967622376	1.654233879	1.481014715	2.341675549	2.397701669	4.557416217	2.035764654	1.512211713	2.239926505	1.892286099	1.558713356	1.914725239	1.72076439	2.12696625	1.616362402	2.861385715	2.821306122	2.947073249
ENSG00000006468	ETV1	3.223762331	2.17835452	2.367804368	3.50586553	1.705566592	1.620497266	3.163917311	3.42136066	2.827873887	1.588526361	2.666931522	1.821355109	2.03250996	2.771879242	4.581598304	2.949445287	2.080794082	4.530645108	1.775063187	1.249196527	1.935727517	3.918090413	4.033237972	3.764590321	5.512710443	3.955508101	5.279062648
ENSG00000006530	AGK	3.660780334	3.482190016	3.952631767	3.049813707	2.697086552	3.713684819	3.915138426	3.586392464	3.381114448	3.418720233	2.838560543	3.845660655	3.552143407	2.537897375	3.779070571	3.056215872	3.235180202	2.787869135	3.69136666	3.500406915	3.057497062	3.258125409	2.967305122	2.932854889	3.352569279	3.015932824	3.114093787
ENSG00000006555	TTC22	1.878733188	1.513101595	3.303713543	3.383854947	2.85484545	2.26092593	3.12215584	1.6991296	2.658204626	3.773964687	2.115755742	2.768726359	3.290412607	2.728168686	2.147612791	2.928902766	2.072157263	4.002162421	3.242047575	2.464372902	3.0791306	1.922022735	2.253151231	1.94373383	1.940008844	1.95944375	1.918134313
ENSG00000006576	PHTF2	2.664799106	3.014017791	2.607571778	2.224086593	3.074702372	3.757439349	3.532354367	4.030618586	2.787146154	2.469495302	2.392158031	1.589552579	2.12387474	2.556147348	3.792824125	2.211962252	2.784872462	1.928662149	2.080016323	2.584127901	2.495319092	1.704571003	1.481608943	1.839560575	2.051747954	2.288577091	2.657420498
ENSG00000006606	CCL26	2.095610536	1.834848724	1.366039593	0.330513656	1.675296558	0.802884717	2.099389473	2.194244681	0.441489854	0	1.418179151	0.471364372	0.092676711	2.53507253	0.832993682	0.578392921	1.833780667	1.83058391	0	0.350465564	0.280681998	0.916031729	0.382618563	1.003076871	0.293291608	0.921763071	0.905504943
ENSG00000006607	FARP2	3.197832374	3.588696649	3.658371456	3.424164273	3.019577385	3.588792576	3.572016513	3.991943539	3.936864042	4.227024787	2.954099507	4.395007943	3.689198504	2.950955451	2.849574993	3.17490811	3.325760569	4.609033907	2.962702631	5.296751056	4.303430076	3.564573279	4.544497751	3.490582966	4.132247798	3.827707262	3.597602681
ENSG00000006611	USH1C	0.513625155	5.45721341	1.095303337	0.083915496	0.050382167	0.971691793	0.135254578	2.485643215	0.014931256	1.562239982	1.234581025	0.266081284	0.210608307	0.085164513	0.165052657	0.062187212	0	5.918863237	0.088405954	0.091062979	2.619976362	0.393858771	0.228496106	0.145184409	0	0.366717791	0.521884946
ENSG00000006625	GGCT	4.787615297	5.607066905	5.181130386	4.464125848	5.614438945	5.133452558	6.284771364	5.125791596	5.273456211	4.905442365	5.854040544	4.887315675	4.665443938	4.695637548	6.210745364	5.323737542	5.361473615	3.84569076	5.385130732	5.539348055	5.665003277	3.646485269	3.185506619	4.071616814	2.136578591	4.1242785	3.809764271
ENSG00000006634	DBF4	2.960139126	2.973201643	2.746873825	1.890816318	2.407279323	3.654378254	3.277281076	3.979924729	2.343242933	1.797971688	2.850607424	1.611040147	1.939034707	1.614653313	4.194418052	2.757546022	2.585284667	2.114387016	1.339593501	2.036081277	1.854833484	1.118253397	1.034553807	1.109260253	0.570520249	2.068086048	2.054824171
ENSG00000006638	TBXA2R	1.078480041	1.068512604	0.752393225	0.94777536	1.599013034	0.881561258	1.299414652	2.018256717	0.851574359	2.127405468	1.776723056	0.997763533	1.027953754	1.400740111	0.208934214	1.745383638	1.255228786	1.646757128	1.282338976	1.272459217	0.582450025	2.417563609	2.504033026	2.233059745	2.952793888	1.609390934	1.85195088
ENSG00000006652	IFRD1	4.387314285	5.465474984	4.075909086	3.66123654	3.185901423	3.740107246	4.363850904	4.767940767	4.003008487	3.3108127	3.997969782	3.664983373	3.080875927	3.592899496	4.973482704	3.893245703	4.085390662	3.612847861	3.344156692	3.176828585	3.648568982	3.747967369	3.841369355	4.20493104	3.929289186	5.186979845	4.437374239
ENSG00000006695	COX10	2.432146995	2.746867377	2.361740291	3.090861897	3.570632936	4.083945169	2.418057684	3.237320495	2.53286301	2.24966681	2.769107354	3.137769086	3.09885408	3.496717988	3.06451558	2.532907882	2.231776451	2.864730922	3.058363257	3.068412856	2.302362923	2.680157796	2.380538295	2.622000262	2.237673844	2.794237013	2.974938569
ENSG00000006704	GTF2IRD1	4.915697761	3.890008856	4.575390999	4.737838161	3.135076773	5.261993336	3.906938685	4.577948407	2.92629552	4.419323145	4.272695095	4.409988258	4.144103489	4.313550614	3.624451873	4.41196851	4.278490346	3.711065338	4.359057252	5.319780488	4.141547234	2.632549746	3.372518946	3.438742625	2.926936866	2.596028702	2.331573379
ENSG00000006712	PAF1	4.753149879	5.645914889	5.621615283	4.400927241	4.343919426	4.736193546	4.229303355	5.165686877	4.599157089	4.898871008	5.000247942	5.606794568	4.646133849	4.531125652	5.375751912	4.683516808	5.062337616	4.449449124	5.518569758	5.168625991	5.215732949	4.988030214	4.796031819	4.866067232	5.439945547	5.030380224	4.729329796
ENSG00000006715	VPS41	4.269078043	4.066898595	4.350553822	4.494338801	2.523637225	4.596958988	4.673957745	3.645782344	4.175676288	3.614792281	3.42935485	3.55841459	3.948694283	3.091571213	4.964837566	4.23436336	3.810535647	4.422683772	3.817121808	3.477988108	4.509892157	3.251384318	3.416241197	3.070026891	3.984489096	4.051763612	4.475389737
ENSG00000006740	ARHGAP44	1.693908414	1.329324555	0.704528509	2.799733887	1.170617329	2.365751319	1.310787985	2.179549267	2.203163561	1.410612466	2.106194192	2.994353437	2.935231539	2.051754913	2.322011769	2.048902267	2.057245768	3.005495206	1.893882497	4.140124224	2.897906429	3.306406619	3.739470102	3.429285211	3.803712676	4.088955682	3.748557839
ENSG00000006744	ELAC2	4.450419473	4.916357211	5.044197375	4.420697975	3.780667054	4.61054062	4.21754094	5.103388531	4.30938722	4.300057813	4.900098776	5.355777454	4.279434151	3.68843776	3.778460921	4.481014715	4.602878472	4.77606713	5.332339158	5.104722445	4.488874867	4.579542225	4.57079685	4.153772916	5.305799109	4.440752917	4.535940963
ENSG00000006747	SCIN	2.46196853	1.201157066	3.847275379	1.675395931	0.474993544	3.078589342	5.882831321	0.349122921	3.466548817	1.570836915	3.655271677	1.03188213	2.663305904	3.199656642	2.492978601	2.876884265	3.528958819	4.089184561	3.67838746	1.658741611	4.304795756	1.249578834	1.507129896	1.42320165	1.378123153	2.149389449	2.543045435
ENSG00000006756	ARSD	4.109201737	2.693589545	5.616007686	3.61708686	2.520422249	3.458057781	5.654108973	2.967434246	4.791069094	6.564250113	4.407141974	4.269265096	5.327223874	5.056232349	3.836146321	3.917422207	2.740629711	4.315435808	6.679339342	4.96310878	4.091335941	3.778113936	4.473455742	3.507781957	4.86971351	3.953172099	3.819514915
ENSG00000006757	PNPLA4	3.168504049	2.589900081	2.874690751	3.665142597	3.887525271	3.505611508	5.081173428	3.527157936	3.587388996	4.965377965	2.982752687	4.021675153	3.641268561	3.444501428	2.13916822	2.581924836	2.770951643	2.790584392	4.699035181	4.452292316	3.695370292	3.2031056	3.422335278	3.23239675	2.441148795	3.10139459	3.099685706
ENSG00000006831	ADIPOR2	4.311161583	4.086172325	4.103027575	3.283468452	3.513857058	3.8300626	4.10243138	4.851049383	3.861647742	3.279459409	4.456602476	4.177168353	4.595008276	3.573689597	2.870141763	4.134393461	3.349438883	3.986265293	4.784383579	4.312534489	4.446448135	4.545925137	4.807926734	4.843059259	4.372924246	4.623585972	4.53528782
ENSG00000006837	CDKL3	1.604588513	1.293935444	1.043379504	1.311863454	1.34419789	0.79352221	1.145462258	0.817642084	0.927418636	2.177557472	1.662907304	1.429599897	1.251064619	1.210126986	2.298274132	1.343123519	1.836065508	1.004091447	1.642373492	1.251125231	0.914569881	1.032700372	0.815183553	1.640681078	0.640890194	1.434742972	0.78622414
ENSG00000007038	PRSS21	0.357497955	0.898917237	3.545746019	0.450751487	3.08518838	0.280433762	1.434919072	1.191670028	4.47365705	2.053003565	4.638253439	5.898931454	0.709384165	1.24619524	4.333717109	0.747573015	1.717622689	2.406136622	3.587400998	4.771653208	0.704323105	2.015326286	2.066261442	2.103259269	2.230999166	0.447777008	1.501663335
ENSG00000007047	MARK4	3.305100849	4.108390635	4.24011585	3.528808831	4.130840287	4.328757493	3.312366033	4.685682301	3.572174205	3.579119793	3.39298915	4.27668276	3.722859433	3.73508887	2.864031588	3.604106916	3.415728926	3.49186592	3.569734113	3.484705299	3.733647189	3.60046007	3.691076271	3.310790892	4.937000628	3.40008975	3.42292861
ENSG00000007062	PROM1	0.715328479	0.547050972	3.194793094	0.190025653	2.695463837	0.425961958	0.54103006	0.089275763	2.044121293	3.552856578	2.015904287	4.595473823	0.23400828	0.193106847	6.588768595	4.712980888	0.385625408	5.369117459	0.941931867	2.619159431	3.436089863	0.925942469	0.124939232	0.186432098	0.433787383	1.195706652	0.336782674
ENSG00000007080	CCDC124	6.153312872	5.975210577	5.95789371	5.828499572	5.207322843	5.86110428	5.490650349	6.714272997	5.35391253	6.347176644	6.988593805	6.650407	5.512223725	5.078217002	4.732556841	6.506776468	6.366575757	5.488055417	5.905928478	6.278070265	5.879308775	6.219108488	5.995219925	6.446545733	6.395959063	5.819113784	5.609846546
ENSG00000007129	CEACAM21	2.888310741	1.515122014	2.213266395	2.731658992	3.389950837	1.889313883	2.357951681	1.757910786	3.92352003	2.621850267	2.298218402	2.398005527	1.837216667	3.526219085	2.295584919	2.511437677	3.008755783	2.333543953	1.511655259	1.583581662	2.028618656	3.933855862	2.800025996	3.974391644	3.618743745	1.661161276	3.328964245
ENSG00000007168	PAFAH1B1	4.60536395	5.334425258	4.932217115	4.717829937	4.428202703	4.755993145	4.236645681	5.602293555	4.489851171	3.434501465	5.208880073	4.850529418	4.57371383	4.618174038	4.577972569	4.530901002	4.677677364	4.975281667	5.318494004	5.032907504	4.56503656	4.597000718	4.792605513	4.616275349	5.520400246	5.156064869	5.080453011
ENSG00000007171	NOS2	0.654738897	0.28620931	0.739079901	0.120570783	0.227425644	0.535039673	0.622663334	0.517651627	0.138368881	0.299086369	0.373453333	0.227813763	0.615298579	0.357637579	0.049157179	0.791311488	0.072633926	0.450173977	0.718469036	0.193352907	0.135368461	1.169411952	1.210133222	1.430274566	2.194260443	0.550412134	0.9636391
ENSG00000007174	DNAH9	0.032212586	0.09364806	0.043675846	0.827297122	0.070305787	0.001960314	0.059555469	0.00934981	0.134154029	4.043318255	0.09542771	1.702254153	0.047139237	0	0.194306466	0.372030484	0.097934625	0.628525388	0.043310345	0.34062721	1.696812889	3.158865337	0.877259737	1.489645688	0.864644564	3.471811756	0.559714013
ENSG00000007202	KIAA0100	4.625194495	5.375324466	6.140308313	5.394037326	3.661453188	6.235522204	5.36273638	5.576854657	4.317058002	3.517162289	4.939193661	4.230687213	6.018442787	4.174773917	5.558041047	4.774570969	3.867995275	4.92502622	5.08510593	4.045451708	4.783639992	4.989352489	4.9795681	4.183962835	5.923089741	5.027786596	5.306287762
ENSG00000007216	SLC13A2	0	0.027577878	6.689397014	0.091418477	0	0.969441183	0.051019547	0	1.51830852	0	0	0.560072201	0.69620842	0.361176565	2.115692496	0	0.014818167	0.881630166	0	1.878737111	0.069249148	0.179043452	1.599584406	0.15070134	0.731841864	0.080967451	0.314559644
ENSG00000007237	GAS7	2.860668867	1.98951326	1.635350427	2.269811154	2.920148452	2.389660419	3.186278685	1.683709927	2.356980443	1.794187097	2.15861817	2.293879546	1.628059652	2.865524939	2.648177796	2.315383636	2.173533634	2.905248837	1.739273502	1.886678901	2.052495887	4.122904591	4.142691167	3.24011585	4.255697108	4.709445044	4.596028702
ENSG00000007255	TRAPPC6A	4.523461591	4.690143282	5.301232782	3.573616894	4.329094886	3.565426577	4.518339997	5.049238678	5.843755265	6.238802142	5.332092061	5.844204853	4.111390272	3.881468854	2.678171087	4.521113571	4.926540328	4.615551661	5.666018016	5.961544617	5.265571917	5.251454006	4.981647192	5.336833221	5.018153433	4.254828326	4.131079084
ENSG00000007264	MATK	2.819427033	3.726569678	1.573141815	1.887400492	2.722938102	1.38631985	1.343373709	4.086749804	2.763689888	2.531680886	2.419110064	1.151780901	1.233943264	2.406759778	0.566983641	2.562816335	2.195939675	1.867058272	1.911499849	1.287614134	2.803627959	3.459350301	3.89420661	3.372185985	4.376734905	2.239816552	2.87893717
ENSG00000007306	CEACAM7	0.276499048	4.756356166	1.453828341	0.642405841	0.254538414	0.493933181	0.185929959	0	2.431652375	0.465934774	0.673342039	0	0.710199203	0.167531349	3.170894487	0.413179194	0.684842969	3.013455113	0.027685868	1.519884045	0.710956494	0.026845658	0.098589071	0.12517127	0.026168038	0.130399676	0.034768877
ENSG00000007312	CD79B	3.56347544	2.299127408	2.156082672	4.013739159	5.287608963	2.808156426	1.529651061	2.056635548	4.978625811	3.090313165	2.792926132	2.201502131	1.998256893	3.634047218	1.765891133	2.887439486	5.455218706	2.74035123	1.746437465	2.130186273	1.991441121	4.405393381	2.716839486	2.771279223	3.054376182	2.189688583	2.925365253
ENSG00000007341	ST7L	2.916956189	3.500508896	3.369177497	3.146823005	3.609093024	3.008121113	3.120555987	3.433313358	2.910137811	4.188187258	3.274215435	3.873321063	3.135986257	3.376068071	3.792959439	3.126274129	3.477275804	2.911990634	3.196455969	3.607436847	3.146295155	2.652112436	2.670384891	3.25484344	1.965226489	3.082530586	2.745652545
ENSG00000007350	TKTL1	0.072197746	1.137457619	0.011026658	0.013329329	0.060488497	0.085441381	0	0.034743668	0.095255529	0.138163078	0.086250604	0.021858048	0.033283016	0	0.181874751	0.075258921	0.0497144	0.025842004	0.060058593	0.245888684	2.353588655	0.262655649	0.512427156	0.262680902	0.408261866	0.63995171	0.358550426
ENSG00000007372	PAX6	0.182541029	0.177171543	0.138844607	0.201899794	2.028042189	0.101252171	0.192272454	0.342760668	0.251612458	0.038572157	0.134228564	0.282824077	0.186230502	0.287577494	0.267713165	0.160175421	0.233766604	0.51867915	0.204690389	0.144538499	0.181835324	0.323363151	0.478177651	0.221622229	0.566210191	0.277682493	0.4388613
ENSG00000007376	RPUSD1	3.961688146	5.094282526	3.760412583	3.854444549	3.854584179	2.962469437	3.149974682	4.46167916	3.899504357	4.450815347	4.385355104	4.266036894	3.572550171	3.426080883	2.605503816	4.116023673	4.084566058	3.489363101	4.08632521	4.198061909	4.259114272	3.844737144	3.667517498	3.717473541	3.711021273	3.11813543	3.248805013
ENSG00000007384	RHBDF1	5.11343797	5.428802336	6.218347209	5.07918608	3.640192868	5.075233108	5.523138494	5.436948016	5.87105754	6.454771408	5.421021274	6.206018004	5.310623687	4.742771563	4.10683405	5.543845379	5.782626106	5.198545229	5.9926914	6.552134183	5.121661981	4.971327421	5.425633857	5.222452962	5.663646335	4.74643639	4.57517919
ENSG00000007392	LUC7L	6.05220937	5.949705338	5.968904055	5.805939872	5.159358736	5.414412948	5.028741523	5.553120854	6.032773092	6.495194673	6.508913484	7.07946345	5.542583084	4.831269236	5.680383436	5.914409052	6.782801688	5.308065939	5.704697702	7.142474706	6.646126647	5.633634638	5.703183776	6.086482324	4.803692014	5.226574035	4.97435952
ENSG00000007402	CACNA2D2	2.040387487	1.18568263	3.275287213	3.940523856	0.963936452	3.786857696	1.040429572	2.14589914	4.192904289	3.33927566	2.684605571	3.528758832	5.653237763	3.316688823	0.678116989	2.360136686	2.328606717	4.152232103	6.339997827	7.517637896	3.716683672	4.903308268	5.843277896	5.468348713	6.480025946	5.328499011	5.902428178
ENSG00000007516	BAIAP3	0.781527581	2.14381787	3.464864272	1.850167331	0.996181909	1.091699834	2.672459287	1.059355278	3.131968052	5.437647221	2.331518921	2.455943954	3.33521597	3.135513528	1.505093163	3.243530471	1.770549992	2.791059714	3.337153028	4.459634893	3.998267726	3.206199346	2.537159371	1.754182012	2.333146045	3.411380144	1.644359314
ENSG00000007520	TSR3	5.476845013	4.380022887	5.432845857	4.652928127	5.272209861	4.237204223	5.039388474	5.908272516	5.324483008	5.79321442	6.040331371	5.935709605	5.443742561	5.33350245	4.037057096	5.881082138	5.375418306	4.681454888	5.624174022	5.845530195	6.039776672	5.823993864	5.496500698	6.024140129	5.027215991	4.849218672	5.014167802
ENSG00000007541	PIGQ	6.906060807	4.284114316	7.084393852	5.322941232	3.695682086	3.184624659	5.44303304	5.264787867	5.249085002	5.464145457	7.988213178	7.198582551	6.29419431	4.260861213	3.264231646	7.217618485	4.80751464	6.422392805	6.25616339	5.470979302	7.763019773	5.9101666	5.740679357	5.09489054	6.128942913	5.654615981	7.584729547
ENSG00000007545	CRAMP1L	3.04290519	3.572222722	3.774976771	2.588989209	2.312229511	2.708558072	2.39141305	4.730601918	2.998469932	2.748313092	2.487056667	3.649167062	3.358334367	2.308477377	2.691942796	3.362534412	2.658503992	3.188847148	3.508314551	2.763660147	3.817643721	3.467657714	3.380813936	2.261464621	3.849869191	2.945182547	3.429724413
ENSG00000007866	TEAD3	3.417502851	4.50156653	4.231263429	3.710316041	4.779233451	4.572174205	5.168092417	3.789468437	3.672278236	4.388602858	3.521088437	5.362880125	4.807926734	4.812113113	3.783917573	4.48620593	4.082600412	4.41986245	4.462255224	4.097838307	3.951615768	4.377387548	3.854245054	3.7946446	4.846262627	4.228380045	3.807519792
ENSG00000007908	SELE	0.306768523	1.500445159	0.408314046	0.199669204	1.157929757	0.361002461	0.049920114	0.042148974	1.512601104	0.178560406	0.883516031	0.478695402	0.504740379	0.63770854	0.998270615	0.018856614	0.425047815	0.609228273	0.43487745	0.053001896	0.195593277	2.471780548	1.367192116	4.188938907	2.892670794	4.903848112	5.368195627
ENSG00000007923	DNAJC11	3.840261796	4.977037164	4.832181148	3.980729105	4.338609821	3.945205026	4.212748303	4.816860781	4.15811078	4.826070476	4.172503517	4.572489538	4.477282281	3.931900485	3.576848612	4.166723478	4.136133953	3.532641124	4.476135384	4.027277928	4.542338541	4.080725874	4.074625313	3.822516022	4.272926457	4.246043187	4.425036263
ENSG00000007933	FMO3	2.03092222	1.793916685	3.116223342	3.206836987	6.574302878	1.850571422	2.987220802	2.047807081	2.201461355	2.746295566	1.270074384	3.490377587	2.127296502	2.805558679	3.367131995	1.813261984	2.495421434	3.426221809	2.228597076	2.267991156	1.898417339	4.412090492	2.98877011	3.411297428	4.363598635	3.245533692	3.555251725
ENSG00000007944	MYLIP	2.718729857	2.795226667	4.707060898	3.248504476	3.512340679	3.480536571	4.353598535	2.314481918	4.071299313	2.981980481	2.780927365	2.354531148	3.877587213	4.336776105	3.81924921	3.156725053	2.947097569	3.461973767	3.701604501	4.475681558	4.068988891	4.1264443	4.381449508	4.192509819	4.638404055	4.102515366	4.164448409
ENSG00000007952	NOX1	0.298044746	0.023966977	0.129090293	0.078449435	0.046328866	0.343296382	0.361191166	0.023629375	0.303459302	0.793526372	0.628578579	0.033983654	0.066904655	0.103598348	0.819898669	0.928553005	0.549135854	0.071126425	0.195277037	0.539578714	0.135972406	0.08901238	0.187995723	0.148279457	0.058532901	0.031357787	0.085269772
ENSG00000007968	E2F2	1.437952101	1.044408109	1.627298657	0.944818724	1.9183328	1.302289802	0.87529489	1.983925722	0.789007202	0.399373467	1.469948474	1.638639216	0.625944681	1.068079167	0.728530939	1.08609078	0.958475228	0.386746948	0.424122339	0.550703696	1.016924144	0.434839029	0.172949565	0.239334491	0.353875419	0.279964491	0.558917068
ENSG00000008018	PSMB1	6.990841437	6.42719382	6.665705427	5.983351638	6.615522235	5.32656611	6.460809718	7.258273932	6.511654626	6.512920566	7.199584014	5.962960766	5.649856846	6.556240866	5.747784811	6.508633062	6.570919773	6.203579011	6.755889026	6.41292037	6.790172528	6.911068356	6.594836642	7.077339147	6.325391812	6.448479773	6.515964702
ENSG00000008056	SYN1	0.670677208	0.76604554	0.604015323	0.620369638	1.205867911	0.535640927	0.241330117	0.379006494	0.338415286	0.615516115	0.557205184	0.948914768	0.252805589	1.089254065	0.485649397	0.293536464	0.514098015	0.597143066	0.381828226	0.293702425	0.324100888	0.86689453	0.417280588	0.403681108	0.355617356	1.488581846	0.645246047
ENSG00000008083	JARID2	2.853331016	2.570516363	3.347411958	2.285760259	2.711607234	3.424692367	1.746024629	3.307193886	2.558475818	1.859051177	2.181560577	2.663688457	2.99681896	2.584642668	2.774658463	2.618198711	1.706769232	2.267188191	2.703880324	1.999927863	2.824582541	2.462711985	2.499197884	1.930411867	2.906684756	2.783276437	2.78384216
ENSG00000008086	CDKL5	0.515838583	0.592227862	0.637425696	1.135600535	0.40794983	1.755344817	1.344072872	0.579501677	0.906853662	0.403582954	0.131389166	0.343189483	1.869298951	0.698710111	1.793733609	0.568139147	0.180104567	1.719082656	0.63208298	0.329613886	0.941086023	1.023624408	1.885574364	1.712063062	2.053080049	1.626756845	2.13085511
ENSG00000008128	CDK11A	5.542261146	6.351753754	6.004031653	5.268456851	5.106402763	4.880597374	5.475240561	5.873023239	5.168365246	6.227523531	5.890665561	5.901431703	5.93003474	4.868242274	5.499766178	5.553225321	6.359435076	5.514324286	5.63544098	5.566321997	5.972230826	5.022487663	5.480181092	5.297033636	5.326361171	5.18847214	5.118226814
ENSG00000008130	NADK	5.151136314	6.165246699	5.770289916	5.053641386	4.969187337	4.779480363	5.807669189	5.886540393	5.683311871	5.667262015	5.553962525	4.958531836	5.064723367	5.13093087	4.474539877	5.373115715	5.234600951	5.907133429	6.062706738	4.912712131	5.937925779	5.466920719	5.205642742	5.062393746	5.882809316	5.790130813	5.513086431
ENSG00000008196	TFAP2B	0.041088189	0.909060315	0.860476588	0.055658797	1.155930529	0	0.00571981	0	2.173255383	0	0.103253091	0.015398227	0	0.021942879	2.597206963	0.005353735	0.049701577	0.089202666	0	0.119231326	0.192489619	0.018340051	0.017238372	0.021041025	0.052919845	0.014199973	0.01499408
ENSG00000008197	TFAP2D	0	0	0.911301954	0.384809095	0	0	0	0	0.920405357	0	0	0	0	0	0.133373872	0	0.460745709	0	0	1.581886283	0.018998434	0	0	0	0	0	0
ENSG00000008226	DLEC1	0.327518369	0.216746634	1.584471901	1.77992785	0.208779431	0.287543217	0.516908736	0.218756374	1.910080232	3.29378834	0.923029728	1.250676643	0.836122078	0.336277674	1.399772661	1.125102218	0.788592173	1.224633041	0.732545337	0.798453708	2.421444148	2.694837858	1.451092394	0.651425107	1.080944128	3.88813926	0.857124277
ENSG00000008256	CYTH3	3.342485055	3.02553737	3.850169331	3.332427243	3.637343614	3.416291197	5.381497961	3.413506077	3.747634452	3.885994032	2.873486439	4.187015488	3.15240573	3.979257121	4.999048409	4.522438726	2.422181859	3.315605355	3.318065161	3.020592873	3.470732074	4.04505848	4.015854345	3.950683029	4.923586583	4.192273085	4.38695576
ENSG00000008277	ADAM22	0.546208469	0.35614381	0.768378295	0.988720311	0.818811303	1.402869494	0.326545401	0.897139724	0.64296121	0.32491657	0.758536855	0.68108849	0.189786614	0.526875093	1.385624304	0.856434393	0.716460675	0.249885819	0.104877401	0.364700168	0.823936817	0.934680293	0.881105442	0.601440754	1.275662669	0.863695074	0.932504951
ENSG00000008282	SYPL1	5.02102215	4.897835778	4.433079627	4.491160436	6.788855337	4.630283145	5.630638446	5.364600446	5.117420772	4.18944506	4.470413219	4.674048168	4.732453731	5.256795556	5.671115006	5.005979285	4.304978236	5.347343211	5.310921735	4.801986364	4.592977211	4.884070367	4.522118539	5.165280873	4.332006105	4.785676089	4.828596042
ENSG00000008283	CYB561	4.748595406	4.373836104	6.282063514	4.978177321	4.360111396	4.468596349	5.457374312	5.476670068	5.774423376	5.262459467	6.281772423	4.420287011	5.468475795	5.515251981	3.559528523	5.673525331	5.265673175	5.928199748	6.833611181	5.002846513	5.756639046	4.968528564	5.699229566	5.097981535	6.97164701	5.333370061	5.225795483
ENSG00000008294	SPAG9	4.192967394	4.61724558	4.137528115	3.893100055	3.080715643	4.1792881	5.246810891	4.278155778	4.400087017	3.832809018	3.825144513	3.245523044	4.037689706	3.864740825	5.250889589	4.209804249	3.300669941	4.255878353	4.037048308	5.026543361	4.698885209	3.82459476	4.422683772	3.84188257	4.750075847	4.880083052	4.844516217
ENSG00000008300	CELSR3	1.185219566	1.468129716	1.577784095	2.821032581	0.38266172	1.841675293	2.71932365	3.96649507	2.075121841	2.20329514	2.875823304	0.816342476	0.756434097	0.628030713	1.168725463	1.130772758	3.168857012	2.131418273	1.325392172	2.698645222	1.546225265	0.519065792	0.496459282	0.3078062	0.904226654	0.579272848	0.583181116
ENSG00000008311	AASS	2.790915883	2.609279816	1.421920742	2.75547942	1.533922109	1.643948519	2.931024902	0.989064872	3.182353828	3.077444689	2.151706228	2.103500997	2.317552987	1.670137848	1.781544367	2.940176149	3.802379359	3.26744441	0.983064738	1.880274108	2.229606379	2.185543092	2.30632641	1.814275598	2.690021446	3.194310879	3.08293757
ENSG00000008323	PLEKHG6	2.553778259	1.665815693	2.98037816	2.009422423	3.124253682	2.316122566	3.159919762	3.380567386	3.059571596	2.53951122	3.10158957	3.991608008	2.251313112	0.827195483	1.382385049	3.782502924	1.074834218	3.524803394	2.737965756	2.37343106	4.026020971	1.401455716	2.290456843	2.253916676	1.282172889	2.163656518	0.790352511
ENSG00000008324	SS18L2	3.951802244	3.272899592	3.188991112	3.6991296	4.764059473	3.829961156	3.471590682	4.203514411	4.108181515	4.206557272	4.93473822	3.516582529	2.848816205	4.00077524	4.299391206	3.801593262	4.887622747	3.683404518	3.469469253	4.693531562	3.924822003	2.896079993	2.729807245	4.098208987	1.83136248	3.0666541	3.111493769
ENSG00000008382	MPND	4.199750857	2.285825347	3.715948267	2.828737181	2.681478501	2.760054841	3.3704168	3.76814197	3.965959706	3.697429115	4.460559103	4.103866869	2.65367458	2.357211348	1.825565849	4.442054389	3.760306122	3.09166768	3.309890663	3.949226752	3.571179243	3.832221664	3.704030885	4.032929537	3.99916119	3.024934857	3.432869904
ENSG00000008394	MGST1	8.152198633	8.108393772	7.039215178	8.553437306	7.420305541	7.594205152	8.664226819	3.275218667	7.420617139	8.57978733	9.097207826	6.629024325	9.071414093	6.154127475	9.172675021	9.160907586	8.094336371	7.197806431	10.09148828	9.141297389	9.045868849	6.812382702	6.217426553	7.297182244	6.118143737	6.866957419	7.169524197
ENSG00000008405	CRY1	2.384859368	3.074971189	2.924915092	2.593430266	2.790327903	2.812843199	3.239853204	3.56303607	2.262409102	1.724213687	2.175502246	2.582088677	1.981728467	2.34147915	2.226348221	2.304852692	2.302321976	3.096754364	1.258313888	1.701318385	2.429471353	3.549595248	3.47625206	2.639672083	3.175885429	4.324335386	3.497216352
ENSG00000008438	PGLYRP1	0.349752511	0.809625997	0.071999713	0.361811022	0.049891962	0.073329428	0	0.402727633	0.154554694	0	0.198084232	0.235532237	0.03689897	0	0	0.308901362	0.041621342	0.386446779	0.129391174	0.096090177	0.039625107	0.742408126	1.216243761	2.08693319	1.789879459	2.929221002	2.036886595
ENSG00000008441	NFIX	3.355220697	2.286541128	3.425561353	3.713750795	5.920467195	3.030337844	4.045032261	3.305346045	4.060090629	4.048445459	3.444217811	6.789742291	3.660323984	5.135071025	5.524853531	3.928711413	3.245503269	5.60481265	4.073297547	5.713638084	3.53828983	5.489057974	5.969226485	4.858642493	6.370772833	5.758926732	5.923099251
ENSG00000008513	ST3GAL1	4.015265618	3.092244655	2.645602525	3.963575849	3.131452847	3.904513	2.917395473	2.733536564	3.830569713	2.396110156	4.509398152	3.704517885	5.852742972	2.766800792	4.698474095	4.677282715	3.568518598	3.314258576	4.21238257	4.949021261	4.881503115	4.433099662	4.381615625	4.13297982	4.840876093	4.769179309	4.628837739
ENSG00000008516	MMP25	2.323145216	5.228106785	0.994133633	0.685492586	1.843252264	0.667386242	1.81262144	2.943066143	2.346539972	1.804706177	2.833985034	1.186513235	1.066440562	1.74084555	0.168091293	2.575694739	2.328247665	2.513826746	0.664309889	1.24726524	1.807931885	2.685359366	2.716782429	3.228436999	3.027592881	4.411297428	3.683415747
ENSG00000008517	IL32	8.400896509	7.941740169	6.618933108	6.926758532	8.120227508	6.432077491	7.982400408	6.959990344	7.941223713	8.933572638	8.38026191	4.522250389	7.133686814	8.376286042	6.527348761	8.978109807	7.588879506	7.563836904	6.444872432	7.790641731	8.015448506	8.167965012	8.005686297	8.814281239	7.732716919	7.833965307	8.57258276
ENSG00000008710	PKD1	4.625159419	6.347674514	6.142654412	6.348505095	4.038690773	4.862729092	5.338427981	5.945731761	5.34133468	5.902109767	4.750794064	6.056592198	6.121311786	4.2083924	3.805849612	5.205263472	5.193582525	5.190523998	5.202253146	5.690640579	5.527827276	5.800068979	6.241132769	4.883146682	6.816894052	5.875040345	5.504537769
ENSG00000008735	MAPK8IP2	1.339108873	0.49279458	1.224614521	2.549590319	1.256074676	1.216181666	0.568072976	3.17243791	1.035138238	2.089104881	2.097513041	1.688050521	0.360904729	0.79566805	0.780756069	1.40399843	1.781124666	0.365955636	1.103249196	2.910155085	4.120318759	0.843414691	0.536596047	0.561912628	0.819409865	1.316365896	0.743921631
ENSG00000008838	MED24	5.147892776	6.592135572	6.854170237	4.838543399	4.30863027	5.505417785	5.004622735	5.682269895	5.540331106	5.378858383	6.159368828	5.953560919	5.132066792	5.317564564	3.896765904	5.118102198	5.954349879	4.975565992	5.80937071	4.781637733	5.459995471	5.268329586	6.206148932	5.699271217	6.082596154	5.953104568	5.265856921
ENSG00000008853	RHOBTB2	3.958397273	2.777215593	3.108035949	5.463792453	3.259686779	6.204254206	5.401487118	1.706786911	4.093365798	2.9912597	4.281787257	3.1491683	7.558037985	4.552297138	2.169046293	4.253543081	4.461927943	5.382044671	5.733112967	5.899414932	4.844521238	5.000009017	5.411032976	4.731188673	6.548398091	5.668209914	5.80861158
ENSG00000008869	HEATR5B	2.242416536	2.779413123	2.562103186	2.653520964	1.92235391	3.230067716	3.006202859	2.875947123	2.488900567	2.592208244	2.025585206	2.365594563	2.770700096	2.349710622	2.851531184	2.498074669	2.102527124	2.621833861	2.589981552	2.460152786	2.554274494	2.371988122	2.620387	2.482649544	2.970264679	2.794245332	2.984104421
ENSG00000008952	SEC62	4.946539049	5.053406798	5.303733266	5.790787674	5.503952912	6.400783823	6.682334514	5.931595604	5.61075911	4.361466597	4.454893113	4.780430844	8.213862438	5.619442357	7.98655315	5.31379728	4.919869196	6.334993671	6.460621351	4.931215003	5.320199432	4.697746024	4.920936366	4.788988415	5.167803482	5.998310607	6.167536567
ENSG00000008988	RPS20	10.81144695	11.33785601	10.1285486	10.26768794	12.31247459	10.73103046	10.67030217	10.26771135	10.46999787	11.07466331	11.30311289	11.02729784	10.70739365	10.8141899	11.24212015	10.47747496	10.97417077	10.14847658	10.60797753	12.17341793	10.07909806	10.83795901	10.21042783	11.00057048	9.695471911	9.995470386	10.10665454
ENSG00000009307	CSDE1	6.811753582	7.337559466	7.493086874	6.934457528	6.140750031	6.828314231	7.043410128	7.503181747	6.540523296	5.98136178	6.324727812	6.905796137	6.854681413	6.400124598	7.547765986	7.002196183	6.512579299	6.903303447	7.170536014	6.317043526	6.982890929	6.621908275	6.493189375	6.51033535	7.436919708	6.950748341	7.094436665
ENSG00000009335	UBE3C	4.375393978	4.855371836	4.100649725	4.147607907	3.988639247	4.737697576	4.151899396	4.718728761	4.044201747	3.499488756	3.430776348	3.52902131	3.909216268	3.77177996	3.191308388	4.251007036	3.085599713	3.968127626	3.629717977	3.280604503	3.75731133	3.836287733	3.756062553	3.611018894	3.781726898	4.187941899	4.037039519
ENSG00000009413	REV3L	2.190232408	2.319970473	2.292434283	2.516491763	2.414081397	2.83475975	2.479665167	2.750495029	2.33047522	2.463206537	2.375968019	2.408214575	2.108835544	2.593932167	3.684100577	2.097172528	2.123960797	2.647726649	2.045491899	2.579518089	2.948808267	2.180673019	2.79657699	2.050748946	2.522525352	3.260773916	3.007870037
ENSG00000009694	ODZ1	0.086712445	1.307311939	0.10541204	0.411832963	0.220849974	0.135026258	0.061480372	0.601975997	0.163185685	0.037850837	0.027592174	0.103222066	2.658739327	0.195205212	0.585155809	0.057690095	0.109121417	0.096277778	2.069224397	0.085550156	0.026207707	0.241317913	0.346690303	0.301649684	0.351753825	0.226687314	0.444202701
ENSG00000009709	PAX7	0.05710225	0	0.04601085	0.164929125	0.053222715	0	0.006000541	0	0.951620617	0	0	0	0.058672813	3.831887372	0.026272733	0	0.032791478	0	4.882662611	0	0.005256509	0	0	0	0	0	0.004682278
ENSG00000009724	MASP2	0.257616544	0.650791207	0.288424715	1.507388726	1.822314102	0.786350456	0.49072004	0.611484969	1.022502754	0.888129516	0.216898082	1.194824605	1.520361899	0.95582015	1.571667103	0.412052001	0.31307864	0.888690653	1.104034669	0.70233484	0.596797782	0.716935599	1.29986592	0.664500134	1.027897152	1.143739519	1.218849349
ENSG00000009765	IYD	0.280066674	0.884881548	2.648251439	1.749620076	0.009838823	0.47320712	1.365770912	0	0.683459316	1.594309673	2.367829524	0.007002598	2.842572608	1.105175192	1.756459717	0.523125318	0.092115677	2.369486027	1.439341219	1.23084243	3.854853427	0.562885677	0.886404212	0.238259813	0.437914827	0.676849605	1.232918577
ENSG00000009780	FAM76A	2.660901243	2.45438649	2.95755063	2.811035279	2.507842835	2.502012288	3.238121905	2.702708513	2.814025339	2.355027544	1.822603715	2.291488633	2.823898105	2.430758956	3.053835978	2.361675732	1.802801193	2.608217853	2.073546061	1.861268581	3.366881697	2.608215487	2.56841888	2.767908995	2.867513012	3.000576963	3.41735837
ENSG00000009790	TRAF3IP3	4.333380796	4.637100124	2.581806763	3.410365529	4.447691593	3.450996093	3.435092484	3.058558945	5.224244837	3.88265283	4.204320729	4.73436279	3.20021085	3.853456781	4.199028386	4.272680168	5.212639371	3.271270282	2.793900043	3.23651711	3.984607578	3.451025116	3.321020354	3.729944252	3.224878412	3.229603303	3.927194841
ENSG00000009830	POMT2	3.468974238	3.719238211	5.187146171	3.4544036	1.882075641	2.785301537	3.633954252	4.788884041	3.220144188	3.097614167	4.523612136	3.243102371	2.787091811	2.85998942	3.661909181	3.667892125	5.010180083	3.332703638	3.060960456	2.840511575	3.888626368	2.928751201	2.88809054	2.847187167	3.166627081	2.877956222	2.619168823
ENSG00000009844	VTA1	3.468518153	3.679063417	3.787756324	3.810453387	4.007348017	3.729161183	3.813822227	5.286567002	3.284605927	3.138385266	3.624486966	2.777853116	3.250074771	4.065029389	4.699207352	3.325007845	2.81588074	3.769073492	3.080458128	3.51582597	4.397679766	3.58394023	3.054574148	3.528621325	3.178894668	3.748268002	3.998195503
ENSG00000009950	MLXIPL	0.999751835	0.936314928	1.73405274	1.558938613	1.226261894	1.406297199	0.781601437	2.727249582	3.133180444	2.072267044	1.507383651	1.711759193	1.306868826	0.306187565	0.505145006	0.723322644	2.509551439	1.936172433	0.558448878	0.802723452	0.995813	1.778553436	2.040762705	1.467655106	1.639912825	1.829240699	2.106559381
ENSG00000009954	BAZ1B	4.41032075	3.799398198	4.606566593	3.894226016	3.159372461	4.843079365	4.144389051	4.780966198	4.260093422	3.575578575	3.777114574	3.869703641	3.762146803	3.295797949	4.740193617	4.279151817	3.865354688	3.729770273	3.721755431	4.068163457	3.635139113	3.179807202	3.473527177	3.374164511	3.504061001	3.876939257	3.979540663
ENSG00000010017	RANBP9	4.152013012	3.769697699	5.340174128	4.143303615	4.889390794	5.500419663	5.639738639	6.092359684	4.168890699	4.874255977	3.848006925	4.586086163	4.93106841	5.348430734	6.540086181	4.671927385	3.826039959	4.169941031	4.894871106	4.219602232	4.810180865	3.787442913	3.471109404	3.638606783	3.932845442	4.556637865	4.395453591
ENSG00000010030	ETV7	3.65188979	2.876542485	2.79776008	2.068701762	1.928438547	1.018755224	3.289976072	1.949852384	3.165487507	4.008047588	3.702967767	1.108932535	1.559232374	3.508682179	2.346815094	4.115024917	2.728963173	2.131187765	1.267973184	1.305614544	4.092562655	2.358711325	2.346486076	2.318782478	1.792443095	2.205308051	3.062517224
ENSG00000010072	SPRTN	1.492053136	2.384276419	2.79455519	2.550469761	2.222245053	3.193080976	2.667615138	2.936178088	2.542263003	2.136549062	2.216833533	1.692119164	3.127362543	2.541504927	3.683550493	2.263791622	2.527903574	2.966668559	2.471624496	1.724401434	2.063244062	1.852698035	2.012690234	1.721687634	3.049904296	2.5987225	2.863528175
ENSG00000010165	METTL13	3.867204595	4.200418035	4.88446605	4.282691847	2.722570944	3.70354372	3.689355078	4.207806974	4.016211033	3.612670965	4.196732928	4.141138467	3.649948792	3.465007992	3.819852085	4.364628458	4.756927206	4.219176266	4.53925809	4.359893603	4.093974199	3.768586635	3.279737226	3.794384673	3.941378669	3.003634616	3.216208057
ENSG00000010219	DYRK4	4.86794093	4.930510273	5.335072301	4.880455342	5.046565271	4.362013933	4.000333585	4.884148535	5.190429178	5.716464187	5.654578749	5.525292152	3.233392662	4.521383725	4.136995212	5.549835484	5.343603248	4.418527302	3.471863768	5.296284861	6.033277623	5.276563662	4.777730052	5.58135426	4.647579306	4.500120053	4.745646092
ENSG00000010244	ZNF207	6.056813266	6.327010044	6.90147032	6.518053531	5.732974634	6.729348832	6.682896295	6.509985555	6.040397131	5.39409222	5.934554243	5.528308759	6.318049249	6.248265368	7.180665063	5.755533898	5.326954335	6.398100641	5.978181898	5.84838508	6.305383258	5.771288733	5.503475951	5.675609898	6.104611333	6.107304969	6.117682577
ENSG00000010256	UQCRC1	6.711673856	6.291203859	7.35844022	6.690081806	4.911495055	6.1784836	6.006354133	6.569810049	5.970032244	6.655304597	7.563058957	7.877860789	5.526550882	5.091200516	3.710977206	6.360906766	6.872853379	6.346160883	7.513182782	7.635725375	6.347458378	6.849261215	6.460573846	6.834521615	7.506771708	6.144937579	6.216483967
ENSG00000010270	STARD3NL	4.904079412	3.613696658	4.353626762	3.481298942	3.942664632	3.865938604	4.337097352	4.343905218	4.247608567	3.305248263	4.244293423	3.397397746	3.655168618	4.237188924	4.004824951	4.329848351	3.983504415	3.970467166	3.936279871	3.308561834	4.786721808	4.765242995	4.22595354	4.840145957	3.892148128	4.551792841	4.705745725
ENSG00000010278	CD9	7.621099473	6.745183539	8.253606425	6.248105941	9.247189367	7.352290661	8.606349688	7.228674414	7.239598529	6.600009514	7.114283726	7.420212891	7.517708752	7.256463467	6.019361658	8.275076908	5.227178857	7.226142415	9.015983655	7.32450461	8.475567268	8.330652509	8.107604184	8.871193723	8.081850889	8.516354027	8.241168053
ENSG00000010282	HHATL	0.099459093	0.113895157	0.923897628	3.568822573	0.28252758	0	0.251208871	0	0.911441557	2.436377748	0.475663921	1.022239962	0.11161375	0.277977608	0	0.087871083	0.379996834	0	0.184624342	0.92733064	0.369124719	1.147189455	0.252598528	0.076509157	0.158595552	2.001514035	0.136192305
ENSG00000010292	NCAPD2	4.657594277	5.009271022	4.728519185	3.272826454	3.42174574	4.515554773	4.691684903	5.585404258	3.493634526	3.005836503	4.688969204	4.543780435	3.272038124	3.112363187	2.271694588	4.995249327	3.49335272	4.045399284	3.417346217	3.592445077	4.170886478	3.343717649	2.748605066	3.026428274	3.769814046	3.267474374	3.135607101
ENSG00000010295	IFFO1	4.462445014	3.30164032	3.052415894	2.971484695	3.141140102	2.850583423	3.729715901	3.246131379	4.310529171	4.172423508	4.395487866	2.647563189	2.697851645	3.15127922	2.576256067	4.025932411	4.281512802	3.136501486	2.704276619	2.820152406	3.640169726	4.308491939	4.470354646	4.343329645	4.830529151	3.68866155	4.013712365
ENSG00000010310	GIPR	1.692449517	1.738452247	2.223963073	2.031561054	1.22022469	1.412434695	1.217838692	2.03164574	3.401923945	3.399547103	2.019570269	1.646918376	1.633328904	1.982856712	1.219723028	1.925000576	2.861411522	3.155266743	1.81957418	2.717820069	2.844461984	1.838076408	1.282054244	1.180587097	1.498158941	2.321093976	1.232200249
ENSG00000010318	PHF7	1.415807332	1.568007776	2.012418497	2.410672159	2.355898644	2.33895775	2.352337631	2.520673677	1.992155699	1.976238976	2.147378343	2.518804518	1.447018407	2.024408338	1.98944423	1.777737415	1.845562309	1.551412657	2.110687295	2.792928214	2.039306874	2.075231396	2.050059331	1.989600451	1.626439137	1.960411622	1.831443557
ENSG00000010319	SEMA3G	1.579551879	1.155289414	1.01547616	0.935763719	1.551358512	1.223527582	0.575650211	1.435671261	0.82864133	0.62203729	1.145383996	1.045610716	1.211784748	1.223113589	0.541743789	1.895085425	1.102745463	1.963688663	2.629186401	0.574427077	1.153818304	2.672285026	5.249748715	3.549287194	5.080674716	1.576889718	1.968606896
ENSG00000010322	NISCH	4.795808499	5.056722242	6.258931549	5.815452467	3.929289186	5.225097513	4.825729669	4.811573783	5.015305766	5.472387039	5.093665805	6.683752589	5.09407135	4.408949574	3.285993972	5.036257149	5.618329702	5.175955669	5.599192802	6.089957818	5.312011631	5.011589561	5.393841752	4.771700741	5.72220096	5.047834994	5.026941667
ENSG00000010327	STAB1	5.934164985	5.245141943	4.593001122	5.015448506	4.477683803	4.021239851	4.512966378	4.320838449	4.93625631	5.09824268	6.709607707	4.668034004	3.719172486	3.71706769	2.630682707	4.984201967	5.822811711	4.114850064	3.893634025	4.541421911	5.020555538	5.184819815	5.171318933	4.70921894	5.439357178	4.94894653	4.435808586
ENSG00000010361	FUZ	3.413542634	3.599234467	3.56138724	3.283985463	3.741758193	2.292219283	2.387828474	4.229941632	3.202550935	5.200951556	3.916247324	4.324983371	2.337996464	2.993377279	1.530705029	3.838054214	3.920960178	3.703632307	3.496475133	3.738043606	4.165501978	4.34202843	3.821740824	3.876477656	3.842888346	3.517905554	3.116556061
ENSG00000010379	SLC6A13	0.13513254	0.59434694	0.073653817	0.410712315	0.610785091	0.089458693	0.294223723	0.205979231	0.276738435	0.204679122	0.179373462	0.199027129	0.226422212	0.070254807	0	0.255856	0.398673244	0.250338292	0.117109203	0.204040526	0.16860738	0.97398664	0.826867752	0.586686933	1.116770624	0.997181107	0.591747386
ENSG00000010404	IDS	4.666375988	4.209227196	5.152812128	4.896252471	5.753502919	4.800413313	6.474122874	5.13849094	5.506373441	4.727348707	4.726155477	3.367165551	5.251037343	6.350559126	6.739834604	5.096961775	4.426123833	5.160924221	5.07537432	3.816917085	5.004833938	5.681471755	5.787325366	5.09105238	6.369771811	6.108495184	6.236555759
ENSG00000010438	PRSS3	0.584317953	0.354544689	0.903218017	2.644903783	0.242352509	0.776012158	0.060333542	0.07368192	0.244077218	0.576044143	5.36555957	0.220722463	0.256891093	0.811927195	0.241321574	0.082729972	0.077786335	6.20461418	0.316845482	0.932565422	0.195244275	0.368752707	0.154200807	0.126353897	0.221982225	0	0.132716466
ENSG00000010539	ZNF200	1.954356394	2.005037023	1.942645867	1.766658762	1.396395168	2.039141904	1.945229377	2.916895061	1.818781042	1.125961823	1.846541455	1.881143824	1.776049228	1.462942273	2.62920972	2.336557617	1.681530225	1.98033977	1.47537028	1.607133798	2.65920303	2.159629186	1.671922857	1.665433704	1.881320054	2.265181821	2.213428164
ENSG00000010610	CD4	6.467268067	3.900886124	4.407882956	4.524903666	5.702928993	4.217230716	4.943607255	4.992405899	5.836653825	5.472776931	5.681055647	4.411460143	4.145139401	5.758942717	4.492385192	5.756276096	5.039406022	4.517086681	4.004006926	5.079416514	5.360185158	6.314455452	5.642718898	6.066427215	6.107106155	5.63530747	5.900265459
ENSG00000010626	LRRC23	2.662200941	1.914392308	3.069004363	2.222418184	2.153341654	2.336080539	2.766851665	3.538041453	3.223119768	5.20015905	3.523160455	3.500292177	2.367580744	2.063116331	2.292949563	3.261213357	2.832491066	2.156778437	3.832697642	4.210420037	4.340369992	4.345864707	2.80030562	3.26205725	2.939367643	4.62897185	2.686554312
ENSG00000010671	BTK	4.161283075	2.837083422	2.210102043	2.719796757	2.72076439	2.191625815	3.037851329	2.636397251	4.412090492	2.772871682	3.416454702	1.641689367	1.728395105	2.406220995	2.894780907	3.101633269	3.945729421	2.565419265	2.299734071	3.074952356	3.131123546	3.90803468	3.293891314	4.031262849	3.281435648	3.144442893	3.994986952
ENSG00000010704	HFE	1.999866545	2.110369926	3.762316921	3.082392629	2.656681701	2.48039956	2.531952811	2.281481644	2.715805533	1.962486095	1.505641993	1.437680508	2.86551702	2.418206143	3.022385569	2.64968673	1.530150668	3.07236138	3.248604662	1.021259398	2.82323169	2.612975212	2.465334575	1.901424945	3.526945183	2.073683154	2.49985864
ENSG00000010803	SCMH1	3.651832401	2.384041515	5.259095435	3.79978154	4.132716664	3.874816634	4.086741313	3.917317175	3.354336492	4.748198218	3.514715632	4.974891776	4.33647621	4.26613437	4.111390272	4.038383502	4.031421664	4.33763974	4.434588199	4.303605423	4.254578927	4.033202726	4.364362316	4.054996038	5.193621948	4.119895634	4.03527199
ENSG00000010810	FYN	5.193554929	5.450841735	4.233351243	4.897622834	6.264444477	5.806496779	6.656537843	4.216866118	5.920793488	5.618494159	5.253686783	4.967496036	4.584589756	6.105787013	4.225282643	6.089951464	6.124038574	4.558279881	4.316558503	5.004218219	4.8468844	5.92547967	6.271068918	5.839168508	6.607698709	5.835888714	6.080708822
ENSG00000010818	HIVEP2	3.566437691	2.847562029	2.181496971	2.179491942	2.302471136	2.368220775	2.669618693	2.517877845	1.777964602	1.341507615	1.240930969	1.557385581	2.263554283	2.4982381	2.654174292	2.757375341	1.502585202	4.107738078	1.439394416	1.122076304	2.267011359	2.369748434	2.642043026	1.913936795	3.187017072	3.292955451	2.937361343
ENSG00000010932	FMO1	2.759569191	0.669363355	1.045771454	1.693645297	3.914631491	1.770896687	2.652848987	1.533772636	1.111832587	1.398755319	0.917518066	1.708319689	0.659144562	1.863201061	2.044408109	1.01641074	1.39046959	1.028074025	0.453892592	0.917609718	0.329300441	2.228021333	0.296814476	1.440170859	1.67811248	1.729352639	1.302892213
ENSG00000011007	TCEB3	3.178956796	3.397210158	3.457188452	3.036942845	2.782662272	2.996967155	3.776051334	3.464433026	3.207875677	3.126531855	3.026169738	2.879035228	3.668913342	3.165143369	3.788059224	2.960728543	2.691219239	3.286035386	3.402158685	3.984562009	4.284899037	3.180563229	3.254464037	3.3884279	2.946178751	3.552413962	3.894594674
ENSG00000011009	LYPLA2	6.104359726	5.692957175	6.303903098	5.677570256	5.361178811	4.947923257	5.975776906	6.145208707	5.598010801	6.870290733	5.943900234	6.051678794	5.869743117	5.684987005	3.789531037	5.648790415	6.025989976	5.099046878	6.866846175	5.890967059	6.411287258	5.645716067	5.348887461	5.608037431	5.285687031	5.377220944	5.165940069
ENSG00000011021	CLCN6	2.263770594	2.721357346	2.850495413	2.866397654	2.437542029	2.193948325	3.295274867	2.69460611	2.474622939	3.687654222	2.105725005	2.524249268	3.093135891	3.045561792	2.349934203	2.205176656	2.256464222	2.526922654	2.964685109	2.448509838	3.552020411	2.909828776	3.187140627	2.563817079	3.360174621	3.296003603	3.34100085
ENSG00000011028	MRC2	4.865602139	4.524678045	4.444117074	3.450680762	3.977884355	3.272866755	5.994154275	5.236944107	4.09519023	3.198612016	6.544412743	6.865968289	3.294464893	4.661111098	2.347784695	5.075293018	5.380570156	4.971709081	4.056644217	4.021897196	4.683528036	5.702998232	5.69631382	5.214008204	6.349395357	6.109696954	5.400998945
ENSG00000011052	NME2	3.301422298	2.573716253	2.725272177	4.959538341	4.172831507	4.393814301	3.713827763	3.284819104	3.034576696	4.082923949	5.127319616	3.103912177	2.567506508	5.200484736	5.512350161	3.355129058	4.420711447	4.284136531	3.102955373	6.305799109	4.168666102	3.321241209	2.1982584	2.919689033	2.45178346	2.133741057	1.702240852
ENSG00000011105	TSPAN9	3.393347551	5.952936893	4.328362571	4.092951601	5.459238153	3.018703601	3.916275991	4.569217644	3.706420039	2.415888438	3.228543206	3.777914119	3.57613511	4.237586662	2.22903104	3.674223347	3.089038761	4.388265321	3.862173637	2.509809834	4.11216632	5.013471193	5.36026594	4.292921596	6.599877146	4.766775355	4.941932618
ENSG00000011114	BTBD7	2.561098807	2.699975762	2.656677125	2.790694897	2.301420834	2.887963861	3.219101903	2.930309669	2.349843643	2.219608427	2.18392156	2.223070329	3.021031925	2.612564818	4.066330337	2.776699898	2.686482598	2.975404576	2.549553356	2.286683059	2.447732582	2.219097255	2.727338904	2.403423165	2.990216084	3.005691013	3.030752758
ENSG00000011132	APBA3	4.143368927	4.383337957	4.515617847	4.241680045	4.427787169	4.014864075	3.68012178	4.355023314	4.325760569	4.70636478	4.334124873	4.705546687	3.416222277	3.517628449	2.681784318	4.516576226	4.704124977	3.945186294	3.617745141	4.443420999	4.13251104	4.222959083	3.960752633	4.16117825	4.433740656	3.659582106	3.921760025
ENSG00000011143	MKS1	2.995918619	3.136366954	4.057952745	2.399655102	1.311747225	2.715394819	2.616244761	4.044184258	3.38192289	3.356435419	3.639209006	3.732638239	3.023454086	2.724949256	2.787181685	3.007520251	3.08632521	2.898041915	3.56495123	3.453007838	3.936571986	2.995887874	2.890709331	2.647650677	3.008861534	2.568085627	2.190273503
ENSG00000011198	ABHD5	3.351700406	3.168072354	2.719639072	2.91337199	2.564063497	3.109307063	3.57980769	2.873704943	2.816839283	2.191632131	3.793063518	2.663519964	2.101623185	2.960817491	3.581809173	3.705115343	3.657628573	3.136247176	3.096659923	2.771879242	2.441512694	3.802007051	3.386917145	4.168272972	4.31718104	4.485471911	4.00393499
ENSG00000011201	KAL1	2.575019405	0.947206815	3.258764629	1.700333177	3.291241071	3.387532114	6.69981534	0.372347042	4.347970319	5.039984983	2.650068314	1.380518902	1.972056625	2.535913599	2.860730439	2.938940644	2.733167754	2.247708815	3.621688537	3.733072282	2.608482826	3.053420701	4.495177081	3.566462046	4.058714784	4.151282468	4.129109883
ENSG00000011243	AKAP8L	4.771790522	4.542245666	5.280663144	4.939959965	3.479372857	4.368733433	4.308528343	4.852183658	4.793646224	5.349499745	5.482438515	5.421916704	4.161508824	3.573265448	3.906419238	5.052189803	5.960618277	4.340754521	4.27012523	5.342881818	4.924270946	4.506938281	4.563774379	4.724726661	4.827316026	4.252059846	4.211783191
ENSG00000011258	MBTD1	2.049550616	2.268898449	2.355870461	2.27652942	2.772219282	2.75342483	2.598029268	2.760687218	2.633528859	2.299016013	2.056767322	2.373425492	2.469458834	2.686453464	3.686803041	2.161562032	2.472607341	2.350647166	1.832100112	2.493265605	2.355560415	1.532262093	1.682833948	1.774405453	1.595966662	1.893261238	2.04483473
ENSG00000011260	UTP18	4.273478591	4.061655248	3.876202589	2.903763293	3.288659769	3.284391238	4.553802829	4.881605892	4.118467708	3.638340335	4.674240298	3.710492381	3.35125517	3.320932292	3.717089631	4.087912553	4.350157749	3.28179319	3.588744613	3.983385843	4.157375233	3.469586469	2.961089858	3.740452698	2.343018313	3.57956636	3.470706048
ENSG00000011275	RNF216	3.781947164	3.717528376	4.046351359	3.93479954	3.688258703	4.854968091	4.568190233	3.543297901	3.630102548	3.407994411	3.048633779	3.426954399	3.515914256	3.554220457	3.459497194	3.575082353	2.97196469	3.226707349	3.108042642	3.351624089	4.132239571	3.603276199	3.608395295	3.073138133	3.927251742	3.355007804	3.746431015
ENSG00000011295	TTC19	3.521565893	3.615840003	4.181221843	3.904599702	3.821057079	4.495496906	3.521879923	4.062380793	3.727256117	3.568445634	3.798620842	4.606981065	4.574803909	3.895535295	4.992704994	3.639463717	3.578479875	4.288181352	4.41731921	4.493487225	3.687363085	4.62674283	4.873153699	4.091471354	4.175452744	4.153416242	4.440912344
ENSG00000011304	PTBP1	6.749614713	7.090991005	7.973662931	6.573471479	8.849996133	7.821793112	6.995314913	7.750251415	6.657058294	6.854731274	6.704678338	7.2492557	6.79836163	8.227967249	6.688124396	7.033092576	6.882190608	7.39696434	6.741021974	6.139749837	6.770908313	7.042195614	7.027552189	6.466016896	8.51903861	7.74402651	7.917610768
ENSG00000011332	DPF1	0.230633421	0.854908467	0.685663017	0.406834865	0.099802432	0.119805683	0.162433063	2.814894907	0.182971912	0.018756933	0.57689939	0.576500854	0.162153307	0.066966771	0.905822221	0.274260468	1.225151512	0.489952874	0.177384614	0.332529215	0.375989142	0.760731921	0.491562733	0.252679661	0.82130204	0.311249662	0.461005658
ENSG00000011347	SYT7	2.968199526	0.764677361	4.204062443	6.327746637	2.024794825	5.597108017	4.374615251	2.468241826	3.230810158	4.714860936	2.719757337	3.158290165	6.353677922	4.806241556	3.050059331	3.944961492	3.59471574	0.686581204	5.724601163	5.506290917	3.226759746	1.515349134	1.67639831	0.75484219	2.069602501	1.9073368	1.272853321
ENSG00000011376	LARS2	2.506505468	1.835596703	2.693879429	2.212332761	1.349648353	2.318730427	2.108802097	3.016312673	2.311529272	1.692623591	2.459119438	2.923472491	1.91182578	1.556910029	1.626219503	2.68090042	2.443532393	2.442277381	2.909183619	2.471018334	2.54810119	2.353399518	2.207283793	2.336437648	2.673158384	2.173664745	2.328905381
ENSG00000011405	PIK3C2A	2.634365579	2.955039343	2.717640235	3.483635228	3.216340004	4.199900018	4.434394709	2.983373073	2.812605012	2.537815394	2.088273917	2.026152029	3.657194096	2.620668513	4.73140593	2.445713463	1.831800241	3.857483428	3.936129078	2.933408343	3.163540596	1.936933749	3.93119136	2.136624524	3.296292938	4.332543249	3.852428385
ENSG00000011422	PLAUR	6.796688594	7.520500825	5.706472534	7.77363376	4.696049472	5.686903865	5.85934345	5.651330155	5.452364806	4.279352428	6.311662954	4.075344367	4.837191432	5.586110189	4.609075289	5.739286465	5.373912646	5.516037216	2.838098601	3.751249465	6.067617207	5.839977218	5.458011177	6.40648565	6.120248247	7.289825245	6.892585315
ENSG00000011426	ANLN	3.908476688	5.196544098	3.25232785	2.151878295	2.388173002	5.354670777	4.363437439	3.887486278	1.714254311	1.269787221	2.61806242	1.406754337	1.984986652	1.883088993	6.199057842	3.855880096	2.399105453	1.732542732	0.971006013	1.282232208	2.971661264	0.530571203	0.095733668	0.397828147	0.40986447	1.043099485	1.663408383
ENSG00000011451	WIZ	3.982436918	3.281584017	4.36042749	4.06545168	4.194993181	4.045932174	3.961021308	4.636705815	3.679288666	3.896155576	3.889843417	4.976991356	3.382858124	3.966005866	3.016389344	4.278401135	3.953097582	4.03329084	3.298167071	3.490223534	3.744936067	4.175764099	4.234945771	3.658485712	4.008917095	4.258202311	4.118068965
ENSG00000011454	RABGAP1	3.590086979	3.216208057	4.317796075	3.639926713	3.086410139	4.415042008	4.373648211	4.174821845	3.788675271	3.466692369	3.074145745	4.765465792	4.468811367	3.965322548	4.572531981	3.689086655	3.272795108	4.257870546	4.337361435	3.602587527	3.734514538	3.704440419	3.788017448	3.537755767	4.346212309	4.121479642	4.330881034
ENSG00000011465	DCN	7.631882767	6.396846209	6.920960178	7.707773243	8.468489643	7.008563081	8.812674701	7.691624889	6.433600463	6.145728397	6.719238211	7.993198819	6.476644149	8.095898055	8.193899846	6.968113798	7.211479514	7.597531174	7.724015816	6.808732553	6.300590511	10.40683213	9.492043439	10.49728303	9.855860479	9.991408467	10.14172399
ENSG00000011478	QPCTL	2.29748785	3.310311034	2.871888978	2.889987448	3.55763065	2.494128835	2.644400849	3.692549947	3.268901442	3.071252969	2.695053974	3.209626479	2.695871357	2.88619699	2.03362034	2.558852921	3.096558729	2.720799405	3.178233397	3.038685506	2.560489974	2.423064464	2.185416227	2.001506829	2.190697027	1.952005474	1.924175915
ENSG00000011485	PPP5C	4.69219283	5.475568079	6.20601605	4.653879758	4.583380681	5.78893362	4.455373254	5.818919566	5.240176923	5.327101689	4.747161793	5.483699712	5.551580614	4.965862765	5.249164663	4.962039964	5.051446062	4.725413978	5.664841194	5.255908558	5.15712862	5.03708346	4.897467947	5.002882509	5.305251912	4.975038571	5.042075201
ENSG00000011523	CEP68	2.267284091	1.83108273	3.342934427	2.208904257	2.734668438	2.468841337	2.302488684	3.343200287	2.377626314	2.145504647	2.004059078	2.703824967	2.475691933	2.065717056	3.113618829	2.431890348	2.242882939	2.531887953	2.802474489	2.141275826	2.763915049	2.90874567	3.034125896	2.395734621	3.389093178	2.807690825	2.882619575
ENSG00000011566	MAP4K3	2.426168124	3.013272866	2.742297308	3.179980726	2.749062231	4.327478992	4.067294521	3.881273061	3.284050632	3.94673086	2.311366512	2.367270409	3.343798647	3.633896146	5.148775513	3.336764682	2.683303449	2.792084877	2.571584591	2.661409861	3.305105228	2.337545551	2.911885206	2.657413638	2.966349249	3.014919405	3.773658813
ENSG00000011590	ZBTB32	1.472024995	1.076914766	0.417952403	1.312136553	1.671732682	0.983650701	0.580552663	1.258784224	1.855288106	1.511356708	1.276192908	0.562734292	0.552780359	0.936471731	0.274951008	1.19843129	2.149197572	0.649465549	0.350322982	0.698313617	1.148302889	1.441743736	1.30045763	0.719571612	0.607981229	0.768912636	0.685934768
ENSG00000011600	TYROBP	8.937773982	7.825238663	7.435895241	7.987696045	7.966009328	7.179739937	8.30999013	7.569551851	8.10009461	8.690975738	9.128298557	6.743663065	6.696091214	8.471203722	7.653425519	8.192529545	7.371541439	6.542434506	5.711123172	8.551531398	8.391784901	9.676748711	8.866364022	9.856101781	9.759566994	8.50165012	8.993654551
ENSG00000011638	TMEM159	4.138273848	2.987935654	4.072200147	3.040059529	3.45502599	3.546696944	4.146956567	3.586968856	5.737965216	3.475448106	4.014971164	4.042162775	3.750520755	3.506513085	2.837848404	4.734281489	3.817213924	4.240810409	4.974978937	5.268475566	5.135924712	4.000108198	3.376176453	3.765142195	3.422097069	3.180701658	2.974916549
ENSG00000011677	GABRA3	0	0.165545392	1.516766565	0	0.411202773	0.022321362	0.258266846	0	0	0.010730077	0	0.693968166	0	0.026305174	0.282314064	0	0	0	0	0.148617881	0	0.017373081	0	0	0	0.12451382	0
ENSG00000012048	BRCA1	2.223577006	1.828814344	3.640586225	1.974966093	1.748534225	3.110379949	2.65275952	3.129258285	1.80565979	1.595307914	3.043262253	1.753668712	1.384856606	1.422636683	4.102330591	1.837184366	1.564085453	1.135672763	1.247319935	1.406607415	1.728704197	1.182590606	1.112066208	0.686015476	1.760195393	1.692712852	1.560083943
ENSG00000012061	ERCC1	5.579819756	5.954163733	5.60680937	5.114696009	5.21912979	5.509230279	5.053241695	6.460218329	5.558788037	5.93035651	5.304981885	6.431875309	5.460555827	5.110417536	4.338559906	5.42904011	5.626915089	5.220743974	5.71207297	5.869454425	5.626544269	5.70309793	5.517870918	5.713013892	5.488707801	5.414335142	5.193409053
ENSG00000012124	CD22	2.213776527	2.147743024	0.791728236	2.166750789	4.134130563	2.008364974	0.907432178	1.047161438	3.61205756	2.566547287	2.974186035	0.579252571	1.810422538	2.805857865	2.087754745	1.418621747	4.043397004	1.436598953	1.900493953	2.442771025	1.464433026	3.414545547	2.185244943	1.630032634	1.749705879	1.429808757	2.080759979
ENSG00000012174	MBTPS2	1.756818352	1.679932683	2.228538588	2.394179358	2.316148639	2.859760879	2.885625121	2.917872803	1.698676333	1.141655129	1.284597044	1.596920835	2.321792475	2.826847418	3.416783006	1.443606651	1.499766816	2.129418212	1.954773273	1.058600504	2.196500034	1.897836745	1.90014226	1.675133933	3.163931798	2.482982481	2.523750121
ENSG00000012211	PRICKLE3	2.824036648	3.373645428	3.442395499	2.932943683	4.211362698	3.273299544	3.668243959	4.365972428	3.200612636	4.061240487	3.596243437	3.015024705	2.727273547	3.518006306	2.57350541	3.225486259	3.50586553	3.074620176	3.202707642	2.670842601	3.32294772	2.59947253	2.749860312	2.80710552	3.200585959	2.726741863	3.000589581
ENSG00000012223	LTF	7.332430466	5.599918791	0.380187505	3.087783593	3.551306827	3.463988577	0.671929196	0.206039266	3.245020974	3.864661598	6.511264031	9.242004593	2.960081655	3.290851959	4.159508095	3.850159328	6.644940689	6.647572111	1.398125958	2.432734971	1.260073845	4.39687189	2.209662346	2.879325441	2.672902767	2.319054271	2.153909077
ENSG00000012232	EXTL3	2.632859134	3.221317213	2.837077365	2.703526002	2.966175721	3.401742405	3.71453128	3.750038318	1.787913004	1.689093366	2.429002605	3.352641308	2.910041845	3.419193682	2.246465855	2.851785015	2.400130748	2.984199232	2.810169552	2.063810086	2.647335234	3.734828824	3.577694682	2.667796775	5.154749263	3.923044565	3.374751559
ENSG00000012504	NR1H4	0	0.490812442	0.054783059	0.104275059	0	0.07369412	0	0	0.087782303	0.584299671	0	0.020452276	0.298167951	0	0.135978445	0.021506733	0.023535843	0.024396139	0.07980025	0.025541977	0.066167189	0.186511967	0.069173104	0.064646567	0.279815956	0.045455692	0.070049087
ENSG00000012660	ELOVL5	4.73009103	5.133390905	4.941308237	4.437300991	6.060903405	5.853868433	6.764791992	5.323153865	4.888801686	3.891477516	4.525298417	3.561118364	5.33201685	6.67636615	5.438010008	4.767808381	4.041654772	4.192383566	4.846954584	4.191483692	5.958930811	5.08183811	4.622824955	4.830610274	5.265155561	5.682292371	5.445938537
ENSG00000012779	ALOX5	6.450599279	5.796345966	5.143626066	5.837746497	3.959872142	4.233819052	5.141992659	3.869920745	5.728671549	5.86203474	6.414240416	4.268681409	3.728780371	4.767644206	3.956790827	5.52378148	4.81433508	6.189150485	3.626123695	5.269568072	5.858592767	6.995190523	6.653275029	6.819540461	7.913332253	6.356126199	6.854905774
ENSG00000012817	KDM5D	0.05404729	3.683819948	0.005740517	4.88684763	0	4.91385161	0.051534565	5.072526025	0	0	0.022063652	0	4.438731982	0	4.929890393	3.991988875	4.540858018	4.433433549	0	0.054029085	0	4.108942569	0.065198389	3.745538535	5.037171338	4.186643172	4.181539906
ENSG00000012822	CALCOCO1	5.521280067	5.187268924	5.867923638	5.687740992	4.893799031	5.172267478	5.108792062	4.58605613	5.840858473	5.674850425	5.399905929	6.303451995	6.095618553	5.527308095	4.92321575	5.187918152	5.818906787	6.650073772	5.680515653	5.913198196	5.234662258	6.628022604	6.404697096	6.513040623	7.031637801	5.97069263	6.192353974
ENSG00000012963	UBR7	3.494761201	2.414265451	3.882222406	3.213579028	2.43425458	2.682128285	3.960493176	3.557336563	3.134385246	2.734334606	3.292580052	3.591164761	3.260843152	2.784034874	4.813904296	3.324882592	3.843762801	3.102093707	3.016387561	2.650941439	2.9184244	3.243062754	3.139112543	3.113610495	3.189879894	3.289666288	3.541031547
ENSG00000012983	MAP4K5	3.379996557	3.316713438	3.493660142	4.198179807	3.222643841	4.851244322	4.395467301	4.439815927	3.176783914	3.136785276	2.653835057	3.754043011	4.338645473	3.634047218	4.708253464	3.553372792	2.923284219	3.629881141	2.870425879	2.995037621	3.568092925	3.520686247	3.468270504	3.246067516	4.114825083	4.078396352	4.352525495
ENSG00000013016	EHD3	1.9481261	1.217354814	2.471949585	1.974037317	3.105845667	2.233424876	1.87596088	3.201787531	2.039791145	1.207849133	1.8621657	0.875095898	2.112273099	2.554154136	1.563904916	1.769610961	2.011341772	1.757897989	1.08357421	1.045128395	2.294367842	2.843411073	3.545474211	2.621111784	3.485259362	2.027918378	2.287537307
ENSG00000013275	PSMC4	5.774549885	6.120215064	6.266387402	5.712846112	5.287357779	6.373609934	5.711869298	7.130158673	5.509227112	6.289863968	6.108800424	5.490226744	5.566577729	5.82791554	5.170069264	5.842483606	6.33143293	5.213572807	6.356113871	5.746022478	6.349494438	5.446646631	5.080576659	5.619947026	5.479880481	5.413052429	5.408453729
ENSG00000013288	MAN2B2	3.751431585	2.700350934	4.148576233	4.10723591	3.336737551	3.07212467	4.234233051	3.596517774	3.977243283	3.448718621	4.2829809	5.637653714	4.69234908	4.305445279	3.771642645	4.597626516	3.338900718	4.245997568	5.485269024	3.398024687	3.851039386	4.761700148	4.510727779	4.009580077	5.671596261	4.142879012	4.85427498
ENSG00000013297	CLDN11	1.328761801	0.973959464	2.269407241	2.810389632	3.190496343	1.008759368	0.594883866	1.066936471	1.503216418	1.517487357	0.813297288	5.088667413	1.572065036	3.748482702	5.096228113	0.797366654	1.710168339	1.424879102	1.211809662	0.507139032	1.055695443	2.649684431	3.491275903	2.983389492	4.096860602	1.980924647	2.275769924
ENSG00000013306	SLC25A39	6.683120946	7.16343835	8.04999009	6.527993	6.081414198	6.708628697	7.346956889	7.999560362	6.972796028	7.946210339	8.15904382	6.71734741	6.47873565	6.5536124	4.530176892	7.098526937	7.454998363	6.516996892	7.029508101	7.343407822	7.180476107	6.561436122	6.080013764	6.378896522	6.52505406	6.020851076	5.878764571
ENSG00000013364	MVP	7.351204277	6.100874654	7.035051997	6.375557318	4.924921741	4.959923132	6.752494385	5.559965904	7.307738161	8.067644094	7.310431013	5.611039556	6.702228106	6.394582736	5.803015164	7.749990066	7.235908917	7.625730757	7.908008251	7.312928322	7.935495108	6.86722931	6.692287698	6.987957476	7.711205788	6.81841601	7.108179423
ENSG00000013374	NUB1	5.951116828	5.297290479	4.992183803	4.666841788	3.578165849	4.838114741	5.636233082	5.127975755	5.404422916	5.10807276	4.810900622	4.485278686	4.873488408	4.582676423	7.341745634	5.704894092	4.636717414	4.698935202	4.775018926	4.575856869	4.996840648	4.594620205	4.58591797	4.795444882	4.866487666	4.591332343	5.379395697
ENSG00000013375	PGM3	3.091031216	3.76257206	3.605328388	3.630801506	2.212494634	3.386992996	2.982237929	3.301537898	3.425435134	2.951427404	2.946040222	1.79148487	3.122962554	3.187853242	3.832039333	2.858444573	3.016747682	3.559369442	2.28426241	3.445729351	3.210295342	2.194915985	3.634988155	2.622913957	4.155498293	3.302478448	3.263456633
ENSG00000013392	RWDD2A	2.08702827	1.79563813	2.753461201	2.836582633	1.302354149	1.909922837	2.043561488	2.5088799	2.208039612	1.360589022	2.133987592	1.062653642	1.469708884	1.892534802	2.426050012	2.082443726	2.195212142	2.373077423	1.709692064	2.695991587	1.991778504	2.045722536	1.668672854	2.249075138	1.343487417	1.60170127	1.843923563
ENSG00000013441	CLK1	5.633576519	6.316172901	5.479996854	5.308950567	5.484653748	5.501429591	5.605953548	5.26586067	5.9380505	5.634599076	5.429364893	5.700778157	5.593102742	5.048284147	6.189757363	5.498282785	6.398615447	5.488553569	5.430736881	5.807553279	5.689793954	5.5032724	4.892765009	5.985994451	5.071775538	6.075248086	5.683039514
ENSG00000013503	POLR3B	1.35199574	1.727728808	1.660618346	1.629655038	1.471848165	1.67838746	1.40515372	1.865855485	1.451102947	0.986999908	1.425792279	1.677007525	1.161249209	0.866836781	2.471689519	1.648134068	1.395073771	1.870502817	2.0168172	1.670795024	2.026959367	1.456848194	1.517482318	1.639440563	1.51778968	1.906163294	2.118678665
ENSG00000013523	ANGEL1	3.044729835	3.506919245	3.847315473	3.322949162	3.437834949	3.471226487	3.70226967	3.953861194	3.398919455	3.689880595	2.865077492	2.790073454	3.888723769	3.695013873	3.73429775	2.785876926	2.88572663	3.174983189	2.995969255	2.784210808	3.255115459	3.365992018	3.55980993	2.74196308	4.522175048	3.315053168	3.432408941
ENSG00000013561	RNF14	3.657274141	2.871551927	4.161395954	3.957050951	2.610102358	4.466242089	4.081407806	4.132017423	3.661669803	2.260371982	3.051486956	3.739102806	4.096919621	3.673895576	4.456648469	3.901146869	3.136207795	4.411934625	3.639614207	2.932930458	4.00347631	4.373147044	3.849278733	3.648753033	3.972187163	4.382321407	4.58857673
ENSG00000013563	DNASE1L1	4.513913891	3.196482723	4.409900033	3.823932742	3.347538104	3.301492537	3.839113066	4.546141285	4.330544059	4.094565453	4.681106261	3.537855143	4.294039878	3.78235614	2.755212339	4.845806155	4.302436041	4.187910236	5.098503778	4.14505786	4.543650538	4.837660728	4.523856738	4.62520034	5.349793408	4.377588836	4.498314702
ENSG00000013573	DDX11	4.975666868	6.606000942	5.935914644	4.763475315	2.626240533	4.712513244	4.467644673	5.546977779	4.804136185	3.544473022	4.993090101	4.84718015	3.946113232	2.1465477	3.660289751	4.520302805	4.610558337	3.835701793	4.679564547	4.523066337	4.271463028	3.751699366	4.070458026	2.027451338	3.877724621	3.013145994	3.583314483
ENSG00000013583	HEBP1	5.130411999	4.335554714	4.860411629	3.890378594	4.643198171	3.696227564	5.077601919	5.378813309	4.748004951	4.172967481	5.20454767	5.441964785	4.43243834	4.249650126	3.017057813	5.484721409	4.255500733	4.781359714	5.67337551	5.201535849	5.532952752	5.607546332	5.540104785	5.952060938	5.907215165	5.017966435	5.035443562
ENSG00000013588	GPRC5A	6.1132921	8.071011785	5.843335691	7.599585596	3.725370348	6.739308071	7.624532293	1.991248814	5.927047839	5.180633241	5.904609335	4.640534169	7.754633672	3.991426608	4.265856921	7.128375895	6.127468202	7.609104847	6.940342965	7.216755557	6.987548259	7.5298834	7.654320964	7.280065486	8.890562211	8.331714172	8.038079459
ENSG00000013619	MAMLD1	1.858991523	1.373369806	1.58645732	1.530220599	1.807890681	1.607365826	0.819823479	0.953815016	1.029544763	1.533363998	1.10292011	3.428656973	1.310561162	1.386739224	1.354869618	1.855092716	2.134924041	1.192048941	0.740796341	0.947903252	1.056659823	1.951934627	2.084353455	1.537072376	2.325386415	2.265241843	2.072544889
ENSG00000013725	CD6	3.641915903	2.773804375	2.492678723	1.97183965	4.41181263	2.583781412	2.527010264	2.513238062	4.320780696	2.415069058	3.607140901	1.888187978	2.017138009	4.189334355	2.026909806	3.753989546	3.817623258	2.549932799	1.415596435	1.853025543	3.435508587	3.114618558	2.821116282	2.852935685	3.751924265	2.500720485	3.833983011
ENSG00000013810	TACC3	4.727724452	6.269328689	5.954182349	3.92912819	3.582013987	4.065692933	4.304759257	5.641774322	3.64658895	4.06720846	5.314805267	3.433607139	3.250432589	3.251981102	3.849238693	5.100780062	5.094662565	3.379819167	4.08877764	3.678905722	4.134245587	3.490210695	2.986505595	3.377459737	3.369960559	3.364138158	3.450814028
ENSG00000014123	UFL1	2.371480802	2.83623521	1.728382043	3.559491813	3.088036411	3.042913942	2.720851927	2.836788624	2.959341734	2.754459974	2.025772991	1.444163467	3.063627188	3.633559083	4.655288852	2.473553153	2.079961728	3.18755082	2.016646073	2.604699993	2.382083417	1.665738394	1.826103026	1.91785944	1.926344865	2.783167458	3.232163402
ENSG00000014138	POLA2	4.153254089	3.394134074	4.586686693	3.006409341	3.807025125	3.568384829	3.038581919	4.142323573	2.995898725	2.82139593	4.191025646	3.220831405	2.710419643	2.711779013	4.104152117	3.626871296	3.414909454	2.70936343	3.087921036	3.082968217	3.191617919	2.960836021	2.937218198	3.133331716	3.065882461	2.430461919	2.904730708
ENSG00000014164	ZC3H3	3.415823554	3.926369536	4.336361948	3.834094288	3.8386392	3.44252157	3.35775045	4.100103022	3.872346139	4.854718809	4.18359767	4.032867843	4.109586224	3.528121188	2.550307216	4.196740796	4.808554951	3.449232522	3.873114316	4.639290055	3.160979869	3.262234691	3.495861421	3.36120689	3.479993622	3.062935071	3.615522235
ENSG00000014216	CAPN1	7.411256746	6.446386927	7.631744562	7.0125575	6.91741982	6.771964787	6.799333435	6.61904466	6.364020811	7.164142649	6.864545226	6.593698865	7.378199468	6.511498085	5.218056539	7.041253936	6.272629785	6.756849835	7.488402535	7.798718035	6.855292093	6.179106928	6.268681409	6.426833333	6.95709043	6.537869117	6.863715489
ENSG00000014257	ACPP	1.874985773	0.891547507	1.698200695	2.378228605	1.965159982	2.536714398	1.759586234	1.910744173	1.328118384	1.570137438	1.61175784	0.47316347	3.262529374	0.822800293	2.327900017	1.42758472	0.976184708	2.378933272	1.976275641	0.544430981	1.80549058	1.478236684	1.595842573	1.736111266	1.719950045	2.208904257	2.977096712
ENSG00000014641	MDH1	5.656742329	5.67407925	5.68466728	5.346889538	5.770059932	5.804146513	5.658060063	6.271728198	5.3165223	5.071067579	6.010672438	5.991710036	5.01339526	5.125965128	6.394054481	5.768673964	6.016222178	5.25470741	5.923260921	5.239619531	6.151051052	5.910281749	5.02052887	6.122695494	5.130457305	5.202249228	5.479431065
ENSG00000014824	SLC30A9	4.019870901	3.798786713	4.001604106	4.201861225	2.971738506	3.700994494	4.081211784	4.201406462	3.823535385	3.364753108	3.845801138	3.430789727	4.471909278	3.601328071	5.733161788	4.294657505	3.448467549	4.016719161	4.169099223	3.577320055	4.105577515	3.189484596	3.201764011	3.443488632	3.216277913	3.953553935	3.934214533
ENSG00000014914	MTMR11	3.364893151	5.590380455	3.782995589	3.298483833	3.190580096	3.516380819	3.556699167	3.385526293	2.956328062	5.046774787	5.469260847	2.871200994	1.585005781	4.538774041	4.010905129	3.639023733	5.136281634	6.495263441	1.237129254	1.985015807	3.028873218	3.419149176	2.804613259	3.293210078	2.439974128	2.91808087	2.366176713
ENSG00000014919	COX15	3.650672665	3.711770204	3.717988916	3.233555257	3.131400163	3.642551404	3.600448176	3.560507094	3.550876045	3.767792494	3.591571713	3.605553595	3.630487017	3.619366055	3.191584758	3.437516728	3.537805456	3.710811943	4.086112866	2.879976246	3.468452986	3.281186355	3.246236291	3.254787518	3.345260105	3.199262443	3.295367449
ENSG00000015133	CCDC88C	4.370652538	3.782083503	5.326371958	4.208696727	3.97133202	4.314551524	5.381504883	3.755624691	4.64656591	4.53241671	4.241092717	5.106997319	4.138126371	3.580784664	4.324968974	4.045032261	4.563469338	4.388878339	3.583013547	4.371077884	4.363171077	3.895099001	4.497931652	3.382620223	4.005480834	4.330522547	3.868271911
ENSG00000015153	YAF2	4.826985678	3.860505988	5.150799294	3.348913657	3.652440603	3.256716315	4.801370802	5.258062828	3.876634813	2.583937823	4.034928786	3.343014048	5.072191571	4.09423607	4.036274735	4.435341893	3.879333283	3.386308812	3.182765384	2.759537235	3.826111164	5.0390638	4.599776003	5.011039357	5.974373287	5.313543359	5.709646302
ENSG00000015171	ZMYND11	3.553815114	2.966423084	3.931872127	4.275729704	3.658954065	4.848312462	4.143923964	3.550999139	3.723656849	3.329242739	3.160258694	4.049848549	4.481105157	3.988830085	5.242221395	3.584830248	3.360906414	4.400736013	4.486604976	3.68212379	3.877557767	3.869180484	4.232192572	3.999125101	4.719287504	4.793885481	4.916959054
ENSG00000015285	WAS	4.767781902	4.240268529	2.8846702	3.162532318	5.144405367	3.031661619	3.605518039	3.440884446	4.481337695	4.936779257	4.84082575	3.112633417	2.791059714	4.303378929	2.88406255	4.238733369	4.709351298	2.926107617	2.212553776	3.832262179	3.923367898	4.398589796	4.30487605	4.154583209	4.871488844	4.738751627	4.921836178
ENSG00000015413	DPEP1	1.750057619	1.473745357	1.928067065	2.842009337	2.890880506	1.719980701	0.369866223	0.192368415	1.562821218	1.25960393	1.317697687	0.663889256	0.694696586	1.841852386	1.833922311	1.938334728	1.893556369	0.95340084	0.293911908	0.959833944	1.366157126	2.062853929	0.338319436	0.174842293	0.597901067	0.542984044	0.376408195
ENSG00000015475	BID	5.02765834	4.368475032	4.62761851	3.912525324	5.563612715	4.236737511	4.702363877	5.159358736	4.490409679	3.630848091	4.737475857	4.332049084	3.775798568	3.568336182	3.934601419	4.215173798	4.290099967	4.333745728	3.945158195	4.520302805	5.032202252	5.239917343	4.801763964	5.202386375	5.425697631	5.047813187	5.139477681
ENSG00000015479	MATR3	6.070200391	5.676484631	6.1003764	6.17143103	5.24682229	6.416446257	6.337136611	6.619135655	5.809262655	5.485050003	5.970600608	6.378261904	6.158359246	5.393958414	7.698030905	5.948434984	6.012197673	6.255330772	6.298537353	6.312434652	6.463661688	4.802984155	5.120385121	5.104525372	5.388709613	6.399176222	6.51771505
ENSG00000015520	NPC1L1	0.076414613	0.043519494	0.767411575	0.067258858	0	0.271696978	0.043511655	0.084389923	0.097626167	0	0.77178503	0.081570467	0.022415967	0.050227237	0.170675008	0.084323246	0.266425559	3.811471031	0.071689229	0.087512944	0.095450801	0.126525446	0.125778572	0.091252047	0.178919838	0.120663274	0.09016443
ENSG00000015532	XYLT2	3.476290949	3.422947442	4.990927639	3.727441291	3.64823533	3.03056562	4.171975377	4.488553569	4.173902953	4.571737477	4.297382198	4.353676158	4.25190841	3.433926223	2.308529799	3.926084839	4.535294042	3.370454465	4.324371393	3.900750905	4.138060821	3.338999096	3.375260512	3.161033096	3.943133676	2.809856858	3.115108173
ENSG00000015568	RGPD5	2.9059689	4.474319221	2.915453975	3.043025971	1.982506283	4.10243138	3.475850139	3.911087537	4.394109373	2.657987491	2.73610477	2.231281864	3.186864989	2.499345879	3.698107326	2.623827073	2.835333944	2.6064825	4.350377017	3.040273499	3.653862565	1.636775407	2.881204528	2.009902499	2.286091588	3.541886492	2.706886348
ENSG00000015676	NUDCD3	4.937805755	4.330536889	5.360834797	3.98928436	3.447688948	4.466222508	4.206760423	4.254110242	4.406012775	3.771188354	4.010269614	4.895191118	4.422502135	3.459864362	3.295636343	4.6611168	4.290851959	4.462451558	4.597841013	4.29453253	4.588912477	4.599210659	4.813709375	4.351423386	5.792410297	4.527114136	4.753636624
ENSG00000016082	ISL1	0	0.053979056	1.01683859	0	0.666770224	0.020603468	0.043988079	0.072071079	0.211339957	0.168480301	0	0.059828714	0	0.012167152	0	0.011852261	0	0	0	0.026856421	0.059162813	0.234092918	0	0.041129693	0	0.04616288	0.029406945
ENSG00000016391	CHDH	1.10810957	2.175042291	2.296366364	1.800077782	0.69805397	1.900613741	1.498097653	0.751252893	1.877920896	2.122530264	3.202610486	3.258876162	1.344964808	0.874242203	1.494661372	1.943591316	1.38355224	3.098463353	2.203019437	2.782555343	1.887841069	1.770558449	2.052593264	1.543005828	2.262159507	1.348753645	1.94562643
ENSG00000016402	IL20RA	1.323099088	2.714188358	1.50929553	1.694826717	3.24543025	1.103329777	1.888959454	0.039767426	2.593822242	2.253499211	1.452194777	2.723910182	0.616968337	1.275740132	2.810950991	2.146176199	0.199887771	3.597090134	1.344220619	0.607169788	2.604764031	3.148473735	2.582136862	3.459982361	2.756303854	3.630312271	2.411513022
ENSG00000016602	CLCA4	0	0.544427024	0	0	0.407940044	0.122216285	0.29456723	0	0	0.143739519	0	0.192031261	0	0	0.251482789	0	0.009849799	0.02020476	0	0.162693432	0.018706236	0.022433865	0.009573141	0	0.042995444	0.031397737	0.026462128
ENSG00000016864	GLT8D1	4.982724399	4.13541174	5.896124084	5.347587709	4.74339648	4.806648859	5.218358835	5.390272156	4.950930264	5.298438376	5.181734685	5.540634879	4.729541894	4.989352489	5.604326383	4.913803751	5.039888506	5.224785052	5.611786162	5.131523636	4.852802886	5.165895864	4.821138737	5.27254581	4.977476849	5.038980426	5.067100875
ENSG00000017260	ATP2C1	4.780551578	3.942570805	5.905781699	3.865641727	4.391630262	4.534466307	4.237540775	5.673307662	4.355854961	3.378271617	4.483222458	4.866734923	4.628563649	4.463288945	6.074625313	4.729911632	3.972122815	4.591284465	3.919187509	2.382733646	4.528852579	4.265774426	4.0000541	4.536830005	4.471818258	4.738951539	5.186357929
ENSG00000017373	SRCIN1	1.162725653	1.298781467	4.761035227	0.895671004	0.396509158	2.432881927	3.202094823	3.003202832	3.073294119	3.769528449	1.148016473	2.039727988	1.92113923	2.895508152	2.301470587	2.11720963	2.58167663	1.746673932	3.850209345	3.235708681	3.508010236	1.720628698	0.636194445	0.384157038	1.009167989	2.212295403	0.392647144
ENSG00000017427	IGF1	2.505558157	2.71128124	1.688108726	3.046155754	4.322411317	3.912956381	1.311375232	0.832255696	2.050877777	0.558044232	1.781661861	1.582864259	0.53240474	2.60870281	3.424645344	1.727589413	3.335353193	2.337908004	0.773100901	1.140883337	1.270415316	3.649144063	2.599115421	2.12917749	2.942867277	3.347175227	3.062848749
ENSG00000017483	SLC38A5	4.549576766	5.276965577	3.519214783	3.90695792	4.927839579	3.818523382	5.04020861	3.926198724	4.19775533	3.488347902	5.679266143	5.430997746	3.126155163	5.227001675	3.788403825	3.693263915	5.145208707	4.542406646	3.883180903	3.544658479	2.510240391	5.322530294	5.780422969	5.515914256	5.315464792	4.544856275	4.813293799
ENSG00000017621	MAGIX	1.89153973	1.493693442	3.76821609	2.468098427	2.030841022	2.522344561	3.061508367	1.927422429	2.873007977	4.832049463	3.296627731	2.509503301	3.398559699	2.275525609	1.42462116	3.440379523	2.812812401	2.874206786	3.227098743	2.832039333	4.233604339	3.064693192	2.884822561	3.034918224	2.167589152	2.44184995	2.3727042
ENSG00000017797	RALBP1	4.220407351	4.264581468	4.154380678	4.283566239	3.378428388	4.216672146	4.925230409	5.271238903	3.760199652	3.633314953	4.171567136	5.249232941	4.570298979	4.257048345	5.154737113	4.747129561	3.518887587	4.853441809	4.304007179	4.076473584	4.066097804	4.22870327	4.05699963	4.304919845	4.051737515	4.033837029	4.088421491
ENSG00000018189	RUFY3	3.575203398	3.619236918	4.211993391	3.719380606	2.740362025	3.523561956	3.830559573	4.025383221	4.160508807	3.841127778	3.096137012	3.978351242	4.334167789	3.694590511	4.816804475	3.957775336	3.889054886	3.997220136	3.382880252	3.774080691	4.756580339	3.505497183	3.996424904	3.602148031	3.604083188	3.989883784	4.098630098
ENSG00000018236	CNTN1	0.321219269	0.250044747	1.757411612	1.729457059	0.451257014	0.207056971	0.713346535	0	0.193800755	0.462491083	0.053355218	0.44997227	0.223209992	0.815191752	1.747327241	0.570989394	0.674014034	0.843117967	0.493066245	0.164246936	1.214497868	1.590803195	1.32520218	1.087904069	1.769043862	1.84829343	1.320536666
ENSG00000018280	SLC11A1	5.252646512	7.256359674	5.226273456	5.792425915	1.83300745	4.739648314	4.724322845	3.910473644	3.514198023	5.719577745	5.731929925	3.958323026	3.267390473	3.199391237	3.138822659	3.650098193	4.010162176	2.531453827	2.935218335	3.958601433	5.519692859	6.238781129	6.238618739	6.06809895	8.03980189	6.700384229	6.094189612
ENSG00000018408	WWTR1	3.498110421	3.164215071	3.62960142	3.43358711	4.248079368	3.624744289	3.940758745	3.808580692	3.214379742	2.770275114	3.629473197	3.679705283	5.070908776	3.900586693	4.586704705	4.304635155	4.155368759	4.242785403	4.340604994	2.703922394	3.613932346	4.573392705	5.186084518	3.773036318	5.756308124	5.275111371	5.268250976
ENSG00000018510	AGPS	2.445800849	2.855136581	2.651242315	2.665724753	1.831500308	3.28429795	3.392647144	3.767930176	2.537820362	1.387004028	3.236063956	1.530405401	2.417058561	2.417366473	2.904615115	3.003269407	2.191136222	2.914924196	2.149568296	2.042301131	2.696743909	2.650376266	2.530352959	2.270944498	2.98722444	3.030498527	3.500954981
ENSG00000018610	CXorf56	3.088601272	2.470378075	3.938953813	2.828546285	4.699001856	3.515573695	3.396051228	4.076849794	3.68212379	3.016171802	3.375609444	4.000081149	3.061698445	4.302823504	3.709301665	3.613178008	3.082172891	3.367084455	3.771801084	3.377735966	3.612210935	3.497101361	3.293320451	3.367259224	3.597995908	3.424638626	3.674302453
ENSG00000018625	ATP1A2	0.314695366	0.254966459	0.066153271	1.110162762	1.40421648	0.529493149	0.176052082	0.090592232	0.269768075	2.224839834	0.041719175	0.370273664	1.184800777	0.58602105	0.40116187	0.217653845	0.701996988	1.353729786	0.779409341	0.542933543	0.170228897	3.27231588	1.559433076	1.975285336	3.636844995	1.521809586	1.529226259
ENSG00000018699	TTC27	2.160720158	2.449125529	2.448345962	2.09418201	1.605508557	2.926394207	2.753529661	3.434851036	2.114343702	2.233335903	2.436497683	2.469044593	2.136627804	2.040268238	3.141545599	2.621850267	2.294320784	2.293776571	2.4566327	1.935704891	2.747522747	1.901270465	1.804334469	2.605311793	1.389963223	2.171251671	2.221060405
ENSG00000018869	ZNF582	0.943844081	1.664396367	1.190899263	1.047824526	0.710455792	0.909780783	1.087136925	2.523017393	1.951136416	1.837725308	1.147176427	1.293364598	1.673348371	1.405948806	2.012314794	1.244034582	0.988220041	0.47465201	1.026290158	0.987798168	0.893799419	1.780524282	1.489121574	1.964239659	1.58693764	1.507236479	1.69209684
ENSG00000019102	VSIG2	1.698378522	1.493637088	2.497295564	3.05269585	0.817926908	0.487956538	1.015047906	0.059101884	3.341151759	5.85715494	4.156914315	2.954356394	3.578081292	2.930199893	2.527125399	5.566851677	3.724290099	7.878633392	5.315388708	5.503218327	5.736710395	5.14965771	5.839682507	5.870337592	5.336565471	4.717084145	4.729514704
ENSG00000019144	PHLDB1	5.068133354	3.916811005	5.473848592	4.47054988	3.314083069	4.517433184	5.113083689	4.661766699	3.91232412	5.045857931	4.138568757	5.696004945	4.097947836	4.239688262	3.678871928	4.913808537	4.867916227	5.280247408	4.338502859	4.247638946	5.108194063	5.138257463	5.745772461	4.652761814	6.041961347	5.169652467	4.889054886
ENSG00000019169	MARCO	6.17674363	2.614497841	4.648505709	5.748694686	1.208960426	1.892857276	4.224086593	2.065627454	4.226138561	6.036718711	5.999093522	4.510563225	3.009499461	3.33195023	2.111224995	5.514854471	3.470341629	2.441414424	2.194427508	5.77357706	5.457866758	7.67245363	7.246123017	8.842787172	8.539104515	6.713407137	7.185400765
ENSG00000019186	CYP24A1	2.19386319	6.135756477	0.465692426	2.730629088	1.820154449	5.925636326	0.274749486	1.101495445	1.527695935	1.593353771	6.752628183	0.204863136	3.093169703	2.265553915	2.581356068	4.935785025	4.675375605	0.411998871	4.434821686	0.592113022	0.349608726	0.073693709	0.148900273	0.01753443	0.044201327	0.314716245	0.18148425
ENSG00000019485	PRDM11	1.22362025	0.452923259	1.610851221	1.473766135	2.263178668	1.551949069	1.206280629	3.771082684	0.817989103	1.164876363	0.640305333	1.744066348	1.509483032	1.147905798	0.303624125	1.453038138	0.55155736	1.686747025	1.123639713	0.886777995	1.826037924	2.46048047	2.783366549	1.769179309	2.913065562	2.543701261	2.454431238
ENSG00000019505	SYT13	0.110417235	1.507880882	1.399914813	0.171916469	0	0.278635449	0.038478324	1.044051329	0.011603035	0	0.449684972	0.325111206	0.122016516	1.205936706	0.398053701	0.020403488	0	3.691880281	0.031561901	0	1.575365584	0.107114694	0.191157073	0.014137872	0.476785015	0.106361319	0.010099671
ENSG00000019549	SNAI2	3.850259361	1.780927365	1.117907775	1.599346362	6.085705077	2.774597323	3.511771626	2.360271559	1.242047575	1.009834439	1.062094074	4.338517121	1.30522929	4.803883127	2.906632811	1.834618188	1.61168703	2.002057979	1.728960997	0.65809812	0.992062135	3.34325857	2.275975474	2.811625156	2.09204164	2.483650704	3.125781679
ENSG00000019582	CD74	12.9022922	9.770236058	11.4769183	11.87976319	12.28520279	9.973410377	11.74378254	10.76541043	12.38801998	13.32887124	12.65949871	11.07091253	10.71650226	12.85916591	11.93104033	12.57367085	11.69260243	10.69797532	10.32618228	12.09149489	12.5483451	12.46467337	12.04111496	12.870698	13.04220314	12.17320241	13.22896746
ENSG00000019991	HGF	1.895287108	2.114127111	1.002515309	2.358818205	2.747118816	1.891842989	1.631607217	7.237831369	1.750379257	1.626868961	8.005197853	1.042777395	1.770490792	1.644779219	2.747395993	1.22125843	1.439442291	2.352758525	1.427482814	1.468025419	1.603269076	2.583437247	2.293158567	1.907948184	3.222359445	3.027108037	3.197799355
ENSG00000019995	ZRANB1	2.585032229	2.680967912	2.740057581	2.927299157	2.780652357	3.582242863	2.913678352	3.025097915	2.311892509	2.228400056	2.661827113	3.190943498	3.046562652	2.520351841	3.290757613	2.541804737	2.933278026	2.821932622	2.761166108	2.814546322	2.610177971	2.567263111	2.766149882	2.665993011	2.723333567	3.025920013	2.865245796
ENSG00000020129	NCDN	3.037253938	2.732462414	3.956753663	3.227704115	3.384884228	1.97193527	2.855379811	3.71572867	3.397656495	3.724824869	3.018119597	3.755699458	3.583735688	3.569090018	2.160710479	3.090458837	3.183516686	3.462667493	3.85517247	3.25102219	3.724453825	3.517162289	2.933576415	2.843736676	3.673488584	3.568944145	3.057041234
ENSG00000020181	GPR124	2.897664458	2.01111273	2.073669445	2.759381703	3.222561928	1.931301061	2.758618719	3.258732976	2.214873942	1.523481665	1.933504656	2.53418863	2.077137015	3.206075848	1.189875151	2.475391034	1.95788489	3.392498779	2.317851054	1.26360536	1.552716431	4.52728307	4.390089832	3.379447684	5.788236756	3.970734038	4.329058997
ENSG00000020256	ZFP64	2.340294498	2.19480885	3.564561085	2.508512321	3.550272734	3.177533554	2.851850963	6.276513415	2.330810778	2.313576734	2.508459078	3.165419972	2.941175814	3.496168309	3.369163535	2.856931924	2.358314672	3.10902116	2.651733688	2.023042393	2.710785499	2.613194513	2.67746314	2.285011529	3.02096261	2.158938025	2.562953063
ENSG00000020426	MNAT1	5.651941438	4.263778104	6.042121178	4.813309192	3.542084668	4.95817452	5.288306878	6.115734521	4.101246657	4.16538942	4.831411127	4.975056919	4.461823197	3.647222395	4.954750013	5.915960621	5.038453741	6.461043913	5.622371081	5.221486588	5.934806615	6.358716247	5.5356362	5.462323944	3.85083942	4.462503909	4.414859406
ENSG00000020577	SAMD4A	3.551958909	4.026171509	1.967386287	2.139387633	1.575985109	2.30688632	2.976488285	1.900157721	2.334376628	1.349874774	3.047674486	1.315461893	1.812210685	2.996782812	1.771095365	4.938944406	5.2838366	1.921043992	0.813864493	1.554220457	3.161802247	2.971387206	3.286316376	2.692378096	3.69252763	3.986010384	2.899423149
ENSG00000020633	RUNX3	3.059934939	2.137755973	1.987819265	1.653188455	5.542997783	1.940659156	3.025870416	3.10120799	3.092053484	2.035148798	2.866549979	2.510691072	1.835354158	3.946581156	2.911986801	2.977464943	2.838822715	2.128220802	1.372773839	1.970283088	2.244893146	3.401226324	3.469430179	3.049585465	4.498882706	3.224060346	4.056869611
ENSG00000020922	MRE11A	2.371896149	1.995574967	2.369647943	2.522465091	1.785056666	3.04919162	2.934116379	3.326102979	2.085791742	1.77947406	2.56061225	1.829455859	1.681750592	1.964450387	3.422339315	2.440091106	1.907186799	2.614384759	2.730444323	2.460344162	2.229627912	1.413588667	1.66175416	1.487414316	1.543288002	2.616590599	2.509323404
ENSG00000021300	PLEKHB1	2.459229627	1.722793872	5.381224528	3.766224105	2.677239861	3.778071871	4.739335077	3.46905241	3.975006461	6.100437377	4.371886394	5.101818134	3.759283689	4.656216042	2.279676319	3.250311305	4.048131538	4.214311349	4.555251725	4.345971125	5.250828967	4.476900083	3.406924366	4.306947547	4.65836003	4.693938513	3.472630734
ENSG00000021355	SERPINB1	7.075168917	6.77367991	5.79467059	5.960340259	3.735013028	5.82034748	6.793284662	3.85824961	6.170838419	6.121177073	6.990274183	4.371565832	6.152820239	5.565904812	6.650898083	7.684447078	5.667134256	6.219513177	5.738159832	5.641901457	6.482553068	5.847009725	5.663563797	5.858229714	5.409326438	6.533214468	6.198863424
ENSG00000021574	SPAST	1.64853447	2.102681644	1.620351807	1.894608254	2.782188369	2.775507832	2.345297013	3.232135766	2.09093132	1.036320458	1.631332487	1.830377031	1.569116759	2.672289553	2.713511068	2.163405341	1.671687399	1.543832391	1.513470533	1.342600256	1.979333958	1.137857596	1.121632146	1.251906896	1.189388127	1.793005235	1.873120223
ENSG00000021645	NRXN3	0.871689911	0.890300373	1.895531418	2.179364544	1.646568214	0.574988898	0.431678581	0.932294796	0.557252247	0.399458784	0.406156763	0.93546352	1.188324958	0.84216788	1.378911083	0.555351866	1.503526835	1.615223234	1.079429315	1.663950265	0.995064765	1.961138027	2.237046629	1.228430842	2.608910937	1.312159793	1.48039956
ENSG00000021762	OSBPL5	3.961752961	3.43592057	3.790553115	4.271313615	3.056451738	3.756767124	4.819923596	4.006684008	3.772043992	3.336840361	3.825510899	5.639886207	3.958452956	3.540225701	1.813762725	3.878313364	3.874069042	4.05797873	5.342707626	6.14653711	4.08521218	4.227348316	4.871651473	4.055499366	5.182040713	4.068137654	4.053484998
ENSG00000021776	AQR	3.855451575	3.768311382	3.563219157	3.986438242	3.761115034	4.624212047	4.155530675	3.615510465	2.852757951	3.582074221	3.581254823	3.585803827	4.075806426	3.623972181	5.380275765	3.492724862	3.436966666	3.374506753	3.719446322	4.240772255	3.337125904	3.149750371	2.735153875	3.611160574	2.381837084	3.482951513	3.610463845
ENSG00000021826	CPS1	0.9416675	6.479930587	0.485852359	0.311540316	0.495529397	7.243202551	0.429073864	0.64142025	0.216298403	0.162903498	0.487022184	1.475499987	0.527916082	0.89516998	0.476471902	2.263037411	0.383614169	0.405077455	0.413625492	0.433451977	0.174057368	0.793595454	0.731187587	0.619034503	0.878517406	0.994720186	0.946538488
ENSG00000021852	C8B	0.056510143	0	0.393833517	0.051336321	0	0	0.035442893	0	0.015864191	0.366962803	0.016381356	0.902529766	0.457636314	0.146279838	1.032185498	0.081207215	0	0.727917841	0.133817586	0.144991319	0.076069494	2.580304703	2.433547052	2.912776311	3.955368605	1.661973009	2.204485069
ENSG00000022267	FHL1	3.043430252	2.10331299	1.907625221	3.868597878	4.897840617	3.5813633	3.994081845	3.615121984	3.296510269	4.799688304	2.278404109	5.390313433	4.173823022	2.898823616	4.070998909	3.046756455	2.727476145	5.373387208	4.505509886	4.346595284	2.594393284	7.726095517	7.916016772	7.957815955	8.627369725	7.511736843	7.40319954
ENSG00000022277	C20orf43	5.580510334	5.165996328	5.994398697	4.942641175	4.287900726	5.800074157	5.300021194	6.162721625	5.144262594	5.523125945	5.712557264	5.72825523	5.058342474	4.403356354	4.689349486	5.490592592	5.373147044	5.126964599	5.747175223	5.813958151	5.713294399	5.760492424	5.394788497	5.852378444	5.103216459	5.557456043	5.564743979
ENSG00000022355	GABRA1	0	0.021541982	0	0	0	0	0	0	0	0	0	0	0	0	0	0	0	0	0	0	0	0	0	0	0	0	0
ENSG00000022556	NLRP2	3.901822654	5.358688119	1.248631984	3.660871587	2.590091771	0.651234966	1.226039886	6.117724129	2.022502754	2.313794378	4.240299063	3.648396413	3.654172	0.40234563	5.281583275	1.298816651	1.802205627	1.374115811	4.197362184	1.407967227	0.893658874	0.68209142	1.12679449	2.371447346	0.32512848	0.629078663	2.713405487
ENSG00000022567	SLC45A4	2.44971455	4.24228238	2.870508735	4.137191999	4.205900745	5.276217479	3.501897677	3.223833366	2.515374367	3.118213522	2.68892334	3.791011772	5.420785542	3.758793516	3.814088933	3.224682427	1.858526131	3.765004246	3.436929366	2.469167054	2.492168531	3.056240154	3.05845158	2.393622128	3.876477656	3.420218281	3.268227766
ENSG00000022840	RNF10	6.082728133	6.549285654	6.930335219	6.196457542	5.471402092	5.886811057	5.761859684	6.007502759	6.339632692	6.11115028	6.883987308	6.615812054	5.811676528	6.634918477	5.91592239	6.274449908	6.907034858	5.932597451	7.010701527	7.150122984	6.775682702	6.091995958	6.055963487	6.346914352	6.821518897	6.288648327	6.16811248
ENSG00000022976	ZNF839	3.198645016	3.134467393	4.034277353	3.468387817	2.49033394	2.481616692	2.605833278	3.397975418	3.66360649	3.850329381	3.094344183	3.442999213	3.370035911	2.608875463	3.512441821	3.384154827	4.965345639	2.872432826	3.330046339	3.441375911	3.510480941	3.104408793	3.11462189	3.167874919	2.53820787	2.707027757	2.613616515
ENSG00000023041	ZDHHC6	4.438346087	4.879083274	3.840312158	4.478654765	3.999900811	5.186464902	4.783514277	4.028286243	4.768369613	4.054614085	4.382252228	4.210217402	4.827316026	4.465967936	5.388203316	4.168874658	4.499641823	4.521333467	4.800237273	4.275387046	4.309489087	3.938436359	3.732583974	4.404262811	3.186811122	3.850479411	4.033925104
ENSG00000023171	GRAMD1B	1.543649301	1.83079887	1.101932403	5.597173585	0.738488565	0.743092675	1.323358539	1.111812561	1.136709823	0.879515224	1.327141221	0.385212338	1.152494969	1.03694636	0.631262632	1.310450645	1.30300331	3.393550743	0.316782937	0.356614863	0.791579888	1.393910378	0.987932017	1.053709149	1.59391783	1.357895396	1.611016532
ENSG00000023191	RNH1	7.109621742	5.913404065	7.349834091	8.257067208	4.664784318	5.608448524	6.545795433	6.898825067	6.628061986	6.753831811	7.368157204	7.10701825	6.560855549	5.016335853	3.635545458	7.033136637	6.688138387	6.655480635	7.657389913	7.029762065	7.338932442	7.499072523	7.480483255	7.667423826	8.306959391	7.138834943	7.254168836
ENSG00000023228	NDUFS1	3.815790588	3.407805477	4.062959241	4.00141495	2.928010197	4.85011431	4.261681245	4.670857327	3.350654238	3.351612783	3.381151835	3.115526046	3.882760416	3.181921489	4.689886184	3.849258713	3.04863901	4.253603589	4.595623005	3.286770281	4.037180125	3.844034076	3.406909404	3.482964417	3.916868316	3.813216827	4.121015401
ENSG00000023287	RB1CC1	2.599224944	2.851245322	2.33290553	2.874616003	2.315496673	3.48207382	3.965322548	3.573847106	2.521925137	2.578656183	2.407311958	2.343171855	3.288953533	2.971591375	4.576383062	2.994521798	2.311299659	3.131319489	2.772835797	2.76276551	2.646181094	1.323808144	2.300565986	1.5750993	2.882378939	3.234130329	3.352045192
ENSG00000023318	ERP44	3.838104653	3.363274824	2.954708144	3.558267634	3.141918294	3.693553864	4.042372931	3.622122122	3.546264783	3.87642854	4.187356033	3.3115191	3.841389484	4.111882652	4.134779506	3.9191589	3.854065485	3.807282786	3.91051202	3.641730978	3.69683959	3.204181417	2.918870868	3.754951621	2.692297743	3.502419717	3.879901771
ENSG00000023330	ALAS1	4.508922989	4.194323488	5.868437373	4.724262809	4.430298656	5.901774394	4.486746547	4.70735361	4.708595592	5.208486046	5.867145277	4.703765179	4.460552551	5.700281568	4.098731147	4.649718916	4.508555422	4.97446048	5.55950405	6.141259065	5.859385695	5.738359826	4.869175548	5.800255395	5.832062125	5.262575977	5.875836571
ENSG00000023445	BIRC3	4.98182526	3.935365451	1.796722334	4.195512963	3.367797381	3.120988868	4.609093024	2.68990966	4.38536891	3.201362546	4.277516167	2.09218037	3.63287309	2.775185426	4.468941666	5.632029686	3.47885535	3.637807291	2.090646833	2.644799981	3.57799673	3.093881265	3.112211368	3.575965753	2.400015951	4.653209096	4.980368105
ENSG00000023516	AKAP11	1.819349366	2.07631281	1.246487137	2.600873922	2.588248101	2.602005463	2.300718256	2.08007774	2.185181499	1.937284122	1.297115097	1.42832466	2.079910543	2.400059684	3.821893856	1.626630705	1.319687293	2.702661976	1.805734071	1.691015952	1.636070055	1.163286177	2.487859323	1.5658506	2.225037341	2.68405119	2.805845486
ENSG00000023572	GLRX2	3.058328619	3.496999138	3.377815077	2.858593762	4.352250046	3.207079155	3.447954698	4.354445108	3.234600951	2.935985811	3.981797866	2.97104134	3.257784576	3.532553856	3.041575927	3.201814187	3.997518235	3.557667407	3.497446309	3.522055749	3.105145014	2.755349091	2.453999495	3.761040548	1.928847826	2.894458863	2.868979067
ENSG00000023608	SNAPC1	2.04966213	2.461512844	1.808780425	1.819713139	1.795899909	1.931414536	1.806596277	2.686153118	1.476205391	2.052861016	1.355348982	1.466439186	1.366056384	1.471801353	2.695630867	1.708293199	1.616757606	1.408135755	1.370900788	1.143406481	1.477060748	1.466971603	1.298570344	1.690850621	1.057748312	2.310921735	2.132303741
ENSG00000023697	DERA	5.046761693	5.045158982	3.860029162	3.784514452	3.063694484	4.073640314	4.66293464	4.19378751	4.511537617	3.299669607	4.579343094	2.931866455	3.564219622	3.20930051	4.341957291	5.005835605	3.335763353	4.132798905	4.548103657	3.979504081	4.873079855	4.147632327	3.606489607	4.220995422	3.195854657	3.746807197	3.9354126
ENSG00000023734	STRAP	5.524941266	6.408701672	5.470992313	4.82176633	5.687018684	5.1835937	5.404790748	6.355557244	4.97093646	4.158328948	5.877010448	5.227941265	4.278482912	5.687721399	4.737616463	5.418888184	4.66075752	4.912587596	5.359450889	5.01551987	5.910073035	4.995104574	4.844204853	5.127835474	5.276061111	5.683923787	5.484270275
ENSG00000023839	ABCC2	0.28720158	1.089532048	0.158481807	0.335177946	0.252804379	0.295449151	0.339872801	0.246118607	0.421808743	2.733226336	0.371070354	0.212751104	3.069616248	0.138486844	0.24404311	0.384714067	0.333641267	0.329930705	0.07220049	0.090590606	0.161196313	0.2002683	0.214024062	0.112262955	0.160207698	0.234969676	0.271608541
ENSG00000023892	DEF6	5.380971816	4.746060111	4.325602285	4.585329139	3.949899063	4.04861983	4.951419943	3.289486288	5.733723103	5.028715006	5.01153142	5.123616539	4.50062999	3.479075313	3.091858903	5.270102799	5.902543947	4.23742605	3.805220216	4.656547854	4.524458657	4.587419001	3.977041745	4.454274614	4.723028784	4.218323958	4.498059347
ENSG00000023902	PLEKHO1	6.286522647	4.897254949	5.515920562	4.087428895	5.971810227	4.295576103	5.666410076	5.786632952	6.178240569	6.079538117	6.636080789	5.439603192	3.573410884	5.707027757	3.869200229	5.930365973	6.291620133	4.229034117	3.540696866	4.467801156	5.696867403	5.84600682	5.939663834	6.001901301	5.215138844	5.30287467	5.927142681
ENSG00000023909	GCLM	2.048557059	2.059106038	1.879497972	2.574292886	2.986321731	1.788577139	2.699955779	2.398317532	1.64692759	1.539377216	1.652876515	1.136014156	2.690113103	2.589856948	3.117507214	2.204328555	1.335746205	1.903477955	3.049529706	1.307784055	2.263073478	1.744669179	1.39700885	1.793300791	1.643874656	2.147476035	1.633738085
ENSG00000024048	UBR2	2.663465313	2.663112312	2.777367109	2.710124246	2.205530144	3.452936697	4.145294316	2.909732789	3.008327322	3.064313799	2.163353811	2.244052855	3.503297846	2.835521923	4.007123724	2.978349411	2.205996116	2.961771479	2.517497435	2.447108359	2.779780804	2.318386263	2.677451864	2.502330602	2.726563139	2.853917823	3.318688495
ENSG00000024422	EHD2	5.611252068	4.643717684	4.483222458	5.53851954	6.10191896	4.808488023	5.832968474	5.418564406	4.696311038	5.490075884	5.281279103	6.378152639	6.527824149	5.837925586	3.062733069	5.620516033	5.219032959	5.478217913	6.007457908	5.852208632	5.612113603	6.509724341	7.001734699	6.49992081	7.599020177	6.710971697	6.511379481
ENSG00000024526	DEPDC1	0.683199678	2.318652346	1.495209066	1.085343069	1.217460288	1.938052382	2.159926219	2.875634607	0.358565054	0.067243574	1.013054853	0.22117551	0.33298857	0.465277625	3.184915004	1.303950209	1.229243357	0.365550332	0.169278529	0.517043835	1.003508692	0.081331309	0.019506933	0.056767044	0.04035494	0.072125425	0.278317867
ENSG00000024862	CCDC28A	3.559858864	3.096740872	3.039012021	3.538711972	3.49015934	2.365619757	3.186739825	3.102216354	3.923881279	3.070866712	3.947619406	2.971414798	3.217412205	3.476692747	3.385698843	3.630638446	3.534547235	3.633617203	3.825887365	4.076559095	4.229926255	3.739794109	3.196773838	3.815534443	2.863530158	3.265087282	3.162355072
ENSG00000025039	RRAGD	3.923776716	2.48393957	2.490508519	2.779795509	2.276886691	2.867220413	3.190643303	1.963167056	3.354110771	2.713082099	3.550666762	1.215709655	2.179577929	2.841637055	3.626509225	3.032887233	1.715405802	1.996139236	1.065510274	1.86126461	4.334503919	2.789136613	2.332516039	3.034937587	1.997155088	2.747617267	3.148270345
ENSG00000025156	HSF2	1.80052928	2.020583984	2.312290512	2.402539373	2.431047906	1.989262558	2.166181967	3.498225333	2.016007732	2.933353574	1.7754088	1.94456613	1.741950141	2.052735839	2.977580339	1.7389148	1.763641028	1.77667253	1.629435893	2.225262589	2.500516545	1.86985167	1.785722117	2.013690929	1.759424316	1.959992662	1.874281555
ENSG00000025293	PHF20	2.61310491	2.767154747	3.215694126	2.95798144	2.265049765	3.871587409	2.9775144	3.680684423	2.618393725	2.398000053	2.34352437	2.779661055	3.202659065	2.228378505	3.531219246	2.718127049	2.417925407	2.96673315	2.243312628	2.949566681	3.014269586	2.770448505	3.307346916	2.63095756	3.55059289	3.451811148	3.66783537
ENSG00000025423	HSD17B6	1.649716617	0.821369805	2.242068923	2.07347751	2.192519287	1.735916373	2.056444801	0.308412137	3.227081795	1.686859055	2.108306991	2.623237125	3.670387157	3.036345077	2.108895746	2.383784459	2.419743821	3.706718406	6.906265292	2.751022318	5.362238422	4.276176528	5.5274426	5.309769183	5.115274671	4.96245648	4.498059347
ENSG00000025434	NR1H3	6.267535798	4.755411052	5.008137252	4.642135472	3.471148433	4.298878222	4.875873422	5.721222257	6.493541664	5.623442581	6.900734001	4.757305996	4.950169766	4.761865001	4.704185857	5.97457061	6.095057277	4.7001345	5.432364841	5.759648546	5.802379359	5.332066991	4.853955738	5.795455272	5.205771749	5.015225468	5.233312892
ENSG00000025708	TYMP	7.653998668	7.697273415	6.38849265	6.542405098	5.227325209	5.128911991	7.5160782	7.074152169	7.859683862	7.408626954	8.432416625	5.346049159	5.824426738	6.177230156	4.019070264	8.439685465	8.041347036	4.924280449	5.309463621	5.922804395	8.791475493	6.903689072	6.625331867	7.557119022	6.631225084	7.166454355	7.686094274
ENSG00000025770	NCAPH2	4.84470702	4.399478745	4.944268132	4.195465718	3.075267343	3.402775377	4.56099613	4.915205366	4.551146837	4.982879523	5.008840922	5.031602516	4.368391216	3.013119188	2.175310616	4.696617065	4.719747482	4.374907323	4.794051897	4.592989167	5.621389639	4.8442601	4.899886167	4.981962221	4.910732662	4.591374236	4.249392244
ENSG00000025772	TOMM34	4.187078851	3.994796927	4.095544713	3.280187265	3.588684657	3.359247055	3.803320044	4.816461472	3.45941588	4.137093609	4.513977036	4.684151084	3.575844771	3.206746359	3.064374164	4.284602966	3.886813496	3.480355611	4.256640842	3.726406191	4.35747459	3.750799423	3.225734569	3.597614599	2.98127546	3.799605422	3.411847874
ENSG00000025796	SEC63	4.253883404	4.620322479	4.136257022	4.524026053	4.166522644	4.32964029	4.499935156	4.458316378	4.473098513	4.206463501	4.277917817	3.840704922	4.245647774	4.610446127	5.846869361	4.203467427	4.174702022	4.495017141	4.255757525	4.649667188	4.626310632	3.356993116	3.548522937	3.697295659	3.452056366	4.480433168	4.874801883
ENSG00000025800	KPNA6	3.339121703	3.395757923	3.326807684	3.578842128	3.3972663	3.572137816	4.059744628	4.271843961	3.360277178	2.920756337	2.859027316	3.447519689	3.985773642	3.802348337	3.240656261	3.702402667	3.286085672	3.68432504	3.681561708	2.986902369	3.767675983	3.452721935	3.493263042	3.419680457	3.577900082	3.633628826	3.670919628
ENSG00000026025	VIM	9.806490012	7.677501195	9.195030104	8.39964109	8.291493053	7.541414167	9.630765838	9.4916988	9.041702952	8.534548013	8.709135521	10.30129041	7.705231487	8.422068972	8.610327265	9.332784004	9.146146051	9.176352695	8.134554668	8.003619101	8.903921	11.31828294	10.7846512	10.68020127	12.47460082	10.85539021	10.93131371
ENSG00000026036	RTEL1-TNFRSF6B	2.349730435	4.675115862	3.96469435	2.950164166	1.226379051	2.330151061	2.735314206	2.44484461	2.944569878	3.472331796	2.604047595	2.597864845	2.249144938	0.568048648	1.197997454	2.602335724	2.743512814	2.494338801	2.033687288	2.094658343	3.296777481	2.470552483	2.795690074	1.879050916	2.697382407	2.444258899	2.205902309
ENSG00000026103	FAS	4.225845601	3.727735342	2.175764099	3.610180334	3.788988415	2.407714399	4.494831589	3.312745031	3.783152787	3.10126683	3.472617738	2.973546991	3.283629945	3.216557301	4.501273528	4.727103604	3.808858663	3.521917601	2.610142528	1.803516373	3.565475321	3.935940566	3.769496713	4.029505893	4.849013448	4.706784701	4.543514443
ENSG00000026297	RNASET2	6.760487102	8.380430761	5.644401425	6.265440647	6.597702488	5.18250162	6.311550342	5.586296377	6.83791802	7.429381633	7.241887841	5.582188659	5.729286285	5.904093867	5.52380343	6.14811046	6.765269521	7.685975178	6.900734001	7.492406023	7.035392972	6.145650965	5.560724124	6.410008617	5.211417213	5.797658932	5.946670045
ENSG00000026508	CD44	6.883926233	6.436946351	6.21975129	7.767244281	7.765415401	6.190646463	6.404436541	6.136615911	6.577845714	5.932349417	6.470798765	6.872274717	5.327019029	7.708690767	7.396681837	6.858080488	6.388148199	6.299493781	6.392564721	6.573906168	6.943007049	7.262170033	7.077200264	7.148140974	8.595429065	7.689089451	8.410353826
ENSG00000026559	KCNG1	0.270373452	3.558549287	1.40785849	0.10690157	3.261962506	0.172765275	0.07942713	2.598517662	0.075308765	0.352831957	0.323845028	5.61970645	0.039242713	0.030856414	0.117827206	0.348168953	1.162828754	0.237768055	0.071481653	0.132562761	0.421011576	0.780607427	0.263340946	0.052395443	0.41349335	0.710644457	0.353074821
ENSG00000026652	AGPAT4	2.720952587	2.647125669	1.632817266	2.208813759	1.101542509	1.991241556	1.744880111	2.263761581	1.67833337	1.792867843	3.018140967	2.508986353	1.070485504	2.28933873	1.781086887	2.150874826	2.648313572	2.474150461	0.88408131	1.637925504	2.16690822	3.161911861	3.112720147	3.138729294	3.063534005	3.009046131	2.673000042
ENSG00000026751	SLAMF7	5.035210395	3.432895286	2.744456064	4.754978336	4.94252858	4.716941524	4.515138418	4.357256398	5.611644543	3.817909722	4.200386646	2.082208664	2.542084668	5.07207578	4.367224272	5.267490854	5.223723724	4.692717315	2.371034658	1.750430713	2.789203401	3.762944057	2.367829524	3.231857842	2.9311157	3.460703253	5.263624137
ENSG00000026950	BTN3A1	5.335265286	5.047250449	5.232334579	4.847956831	4.052754964	4.239963154	5.939826009	4.339123129	5.664383282	5.531013331	4.315312621	3.702712945	4.869180484	5.090641752	4.74899785	5.175827958	4.705563275	4.737605648	3.26000909	2.669550668	5.42740504	4.480904885	5.030720098	4.766356636	5.170902497	3.940993596	5.106901035
ENSG00000027001	MIPEP	3.238971769	2.897081624	2.751662951	2.618541731	1.732963784	2.672511335	2.058479288	3.092495001	3.230047728	2.923886982	3.678488874	3.124716882	2.12260315	1.931372929	2.590142085	2.418621747	2.274410769	2.170473121	3.568494277	3.731498254	3.370475389	3.152537152	2.413499308	3.062494774	2.413439732	2.819572137	2.24445175
ENSG00000027075	PRKCH	4.038155201	4.075344367	5.020684427	4.463968965	4.806684944	4.679620843	4.705546687	3.74832168	4.438678761	3.199826224	3.998439242	3.382058509	5.282365667	4.045172091	4.892230718	4.777204018	3.700084549	4.071599653	3.592648387	2.82959387	4.395720913	5.494396408	5.524743854	4.84831747	6.436458372	5.513313872	5.606374119
ENSG00000027697	IFNGR1	5.791863549	5.126671438	3.500317675	5.21033431	6.028522741	4.25473764	4.808647616	4.631383712	5.227282846	4.285823868	5.571270274	3.879019539	4.780724788	4.748670537	5.153116244	5.264716569	4.660945725	5.235386256	3.809013068	4.240604366	4.886291629	5.680630981	5.263139599	6.242840649	5.287849025	5.580878105	6.106980575
ENSG00000027847	B4GALT7	3.954884917	3.355378584	5.794194896	3.8541852	5.751477111	3.825775453	4.205580189	4.432104223	4.244468495	4.553286769	4.289030285	4.642297237	4.373606454	5.29552835	2.628568314	4.206103988	4.194488971	4.098731147	4.798397923	3.874039524	4.646093517	4.54357012	4.436408399	4.36145256	4.642418549	4.103699049	3.855909988
ENSG00000027869	SH2D2A	3.253049848	2.849799149	2.522723695	1.906094008	3.94468044	2.155334754	3.111103111	3.672934439	3.291118748	3.038492371	3.523085161	1.954717448	2.056944157	3.319932911	0.958976269	3.197640542	2.42859534	2.256373639	1.682519364	1.802379359	3.154887762	2.661218295	2.983971311	2.49247877	3.249653159	2.879772411	3.139089616
ENSG00000028116	VRK2	3.105895941	2.859564106	2.652413068	2.748506317	2.709947861	3.676899239	3.388025554	3.533177083	2.86284809	2.104081649	2.612918613	2.188986367	2.384146536	2.867884606	3.463282405	3.004553526	2.445525432	2.180272007	2.173978085	2.409230703	3.341665587	2.045086447	1.934391947	2.162445309	2.027883002	2.748205733	3.276772076
ENSG00000028137	TNFRSF1B	5.013868658	5.173791049	3.349774304	5.339233609	4.670460808	4.076576197	3.981195073	4.10798073	4.631919134	3.802203559	5.159350662	3.465203951	4.266779046	4.216850601	3.617016311	4.478279404	4.244514163	3.544732656	3.235218504	3.10911814	4.655494946	5.414358822	5.273963399	4.844375609	5.230030046	5.587148931	5.343247909
ENSG00000028203	VEZT	4.553557109	4.11977946	5.057441607	4.857831743	3.658954065	5.308783148	5.07618281	4.575645129	4.883200458	4.237976644	5.476566387	3.941763639	4.083945169	5.188662029	6.036773649	5.301916824	4.55482212	4.480407316	5.330056381	4.994738104	5.349032593	3.789656228	4.038866327	3.84643314	4.232745167	4.91296117	4.9057071
ENSG00000028277	POU2F2	1.769513639	1.640204439	1.118798249	2.812331869	3.476925998	1.937826466	2.141040345	1.848742106	2.740765693	1.009182324	1.008995952	1.814197653	1.253111889	2.533857339	1.34856104	1.540250503	2.527796006	1.894123163	0.877288797	1.201615043	1.079579503	2.657546261	2.128435288	1.079402006	1.839794353	1.688435522	2.199150918
ENSG00000028310	BRD9	4.357087452	5.778003514	5.476222892	4.186215287	3.528521311	4.327888523	4.674296802	5.427971493	4.37571369	6.124305386	5.5555309	4.723913458	4.647377835	4.055603481	3.833436616	5.266595418	4.722919528	4.340106459	4.048890064	5.225305783	7.131352829	4.129653948	4.881346487	4.279515868	4.586950847	4.351027552	4.076978025
ENSG00000028528	SNX1	5.294896397	4.831426329	5.229011037	4.820418966	4.164488635	4.581941703	5.23156297	4.650012002	4.675110215	4.838624074	5.045871033	5.476825575	5.478819764	4.612063459	4.471844264	4.780887482	4.709979832	5.357178967	5.707295624	5.120410005	5.283436596	5.664804225	5.423205012	5.869360649	5.885952559	5.662373576	5.807815996
ENSG00000028839	TBPL1	2.733504026	3.3442746	2.657784039	2.525515171	4.557783797	2.476998557	2.399121864	3.809671678	2.831117195	2.582093496	3.031324613	2.150884571	2.153837756	4.059562944	2.628554317	2.592260877	2.705988957	3.003925997	2.246146585	2.558742739	2.621163373	3.179858147	2.482719235	3.313533201	2.626845604	2.99845549	3.178830944
ENSG00000029153	ARNTL2	3.075150942	3.535356259	0.571770964	1.670717992	2.560846992	1.25265181	2.001132071	3.661088289	1.984647677	0.876596704	2.165262379	0.592195325	0.6858128	1.008823894	1.951774274	3.410129407	0.855527323	1.90302284	0.290794762	0.256304189	2.826886051	1.585063486	0.79553008	0.440318655	0.476709335	1.633765979	1.968455758
ENSG00000029363	BCLAF1	4.998755139	5.187538152	5.044035587	5.869560532	4.955977637	5.954605792	5.349071528	5.248986367	5.105250636	4.892925258	4.895583764	4.46595488	5.200892721	5.487331987	6.847333014	4.860918116	4.450366682	5.292535145	5.136527735	5.307435812	5.644190856	3.740323164	4.228156823	4.053050499	4.846663802	5.684515807	5.94841863
ENSG00000029364	SLC39A9	4.01802877	4.043886901	4.594948579	4.47385833	3.362074268	4.326350384	4.335118763	4.495023539	3.810741278	3.743321073	3.973197968	4.047590735	4.513162249	3.669729795	5.88079081	4.143336271	4.158789414	4.450373281	4.440673197	3.912621126	4.036503334	4.149291888	3.96062291	4.025533827	4.526907635	4.347127025	4.402592579
ENSG00000029534	ANK1	0.388969787	0.425376586	0.274977239	0.469180602	1.107788285	0.384019958	0.33255442	0.949041811	1.22222341	0.306097718	0.324743794	0.865859443	1.568041836	0.593500065	1.044212241	0.647656202	0.826427677	2.956861437	1.235739312	0.247836393	0.343092811	0.836323286	0.430636402	0.543909578	0.569626217	0.183407748	0.736642971
ENSG00000029559	IBSP	0.043448381	0.282760039	0.865107194	1.144183452	0.170954398	0.965397914	1.027430105	0.163286177	0.035957028	0	0.5321334	0	0	0.215914626	1.556547132	0.278397567	0	0.774115279	0.07830241	0.575514681	2.178348145	0.038767668	0	0.087139098	0	0.029789269	0.092145994
ENSG00000029639	TFB1M	2.694626167	3.13127174	2.708176198	3.01577943	2.645434212	2.509249918	2.595422501	2.761868192	2.813136772	3.591823009	3.404686538	2.293838357	2.467730741	1.672357449	2.891547507	2.35549276	2.973548828	2.741540333	2.695996039	3.140512011	3.180706431	2.725483782	2.390007262	3.054900559	2.305144637	2.395090227	2.334150623
ENSG00000029725	RABEP1	2.997442361	3.354827314	2.81604259	3.408743105	2.956236978	3.724999445	3.196817894	3.644237011	3.166190003	2.972462907	3.459864362	3.258847526	2.846356913	2.882631312	4.074111484	3.032952452	2.901320672	3.447554071	3.58863669	3.392718574	3.033107556	2.535035193	2.810356725	2.801493935	2.941438769	3.772972999	3.495388174
ENSG00000029993	HMGB3	7.033940517	4.227332912	7.137831372	5.291566724	4.788262862	7.336220894	5.115665865	6.645080518	5.271586282	6.318987412	8.4854067	4.677068432	6.362210363	7.029916629	5.482764403	7.591597144	6.388740605	2.757897989	6.543834555	7.025206019	6.688432165	3.131729401	2.019018652	2.464853819	1.357962938	3.046786135	2.836623026
ENSG00000030066	NUP160	3.147913936	3.447620189	3.731639443	3.435684594	2.410509355	3.851848965	3.634105318	4.688376212	3.306250572	2.13269199	2.917426027	2.6649629	3.644317778	2.565628856	3.662490364	2.710558503	2.521435237	3.252211267	3.175184446	2.716336871	3.479062375	2.741195141	3.082607224	2.681213107	3.252430798	3.360319323	3.362230004
ENSG00000030110	BAK1	4.394527861	3.682988967	4.58029626	3.737978732	3.537507299	3.453877056	4.278824835	4.513048521	3.588024975	3.636218579	3.780551578	3.250334047	3.226961613	3.540919995	1.900459174	4.069384244	3.512239531	4.00704297	2.757656954	3.105133277	5.168830543	3.760125119	3.266740074	3.778019289	3.831887372	3.25539045	3.63663622
ENSG00000030419	IKZF2	1.468406064	0.989279273	1.554800022	3.013932064	2.21391958	2.65779547	1.847419713	0.82477274	1.827518262	0.877901269	0.784746855	0.508548323	2.020726202	1.783121349	2.898183195	1.183226059	0.86682887	2.126335261	1.113460474	0.443819858	1.611597334	1.027373483	0.97002313	1.0906028	2.031437545	1.489106156	1.101273555
ENSG00000030582	GRN	8.987875074	7.590265168	9.192223761	8.546365889	7.504548891	6.879436216	8.522754134	8.127829285	8.274489977	9.181947322	9.266259486	8.554669425	8.102070185	8.206140139	6.367234758	8.940651288	8.105887562	8.297755432	9.25228224	8.835854615	9.007523502	9.292312429	9.003498236	9.724844646	10.39247843	8.616692187	8.955059924
ENSG00000031003	FAM13B	2.232055926	2.171344556	2.082494821	2.713799175	2.244975323	2.71490049	2.786995661	2.434206532	2.69295606	2.004220916	2.036302872	2.546751263	2.730746456	2.656173702	4.073083277	2.038074409	2.335660466	2.962347272	2.519702922	2.022083685	2.669033571	2.54814559	2.715965833	2.546595706	2.645630191	3.292926012	3.508187761
ENSG00000031081	ARHGAP31	2.680225323	1.149896664	1.418794431	1.38151042	1.824262771	1.648097244	1.878325137	1.321928095	2.328537786	2.183588143	2.001236581	1.506657793	1.767908995	2.143857044	2.639063106	2.725108544	1.883171126	3.001897699	2.033694335	2.014780183	2.849729104	4.039498145	4.549533642	3.93773044	4.446156958	3.814345335	4.713695815
ENSG00000031691	CENPQ	1.694577139	1.681827038	1.507109594	1.403551324	2.064500059	2.264134042	2.47708666	2.412881765	1.380912267	0.892688666	1.365014978	1.003710165	1.591626763	1.380795931	2.462630852	2.044666894	1.18889461	1.352266999	1.194137495	1.440441984	1.715348689	0.839229996	0.717348946	1.372662416	0.458557343	1.302862975	1.463271941
ENSG00000031698	SARS	5.930782273	5.655389041	6.636597071	5.564722643	4.75090123	5.850989397	6.065675702	5.887666609	5.725179454	6.188824207	6.192261247	6.753337108	5.839377657	5.424045324	5.693461867	6.302485394	6.573606292	6.068567635	6.699579393	6.821544408	6.787615297	6.428115585	6.125601512	6.395945357	6.307874744	6.176292849	6.2483242
ENSG00000031823	RANBP3	5.519076363	4.390963402	5.838982012	5.091162425	4.975520137	5.039524465	4.985122402	5.423127679	5.266861484	4.877670641	5.346698103	5.903457709	4.62235058	5.166747576	3.83698449	5.751053928	5.08128423	5.426298305	5.126246041	5.30262613	5.233493136	5.685101976	5.831406059	5.420071377	6.640269523	5.480129378	5.619817941
ENSG00000032219	ARID4A	2.66368618	2.914589397	2.609407482	2.854450533	1.827107662	3.085268276	3.133251149	2.650452095	2.775042111	1.84652942	1.980273956	2.149997436	3.187913402	1.98769559	4.452891903	2.717254176	2.448924732	3.009164405	2.688822657	2.830164037	2.506355667	1.120391757	2.163817507	1.468536399	2.898767518	2.630831786	3.167600391
ENSG00000032389	TSSC1	3.673499891	3.230427456	4.040348907	4.312367485	2.552814781	5.200206141	4.088972638	4.222804561	3.466809811	3.547597892	4.139084703	3.360656438	4.118617208	4.04194383	3.154562147	4.251204023	4.012452467	3.681100637	3.874570759	3.710889068	4.993760396	3.832798894	3.466914195	3.650236087	4.232192572	3.30409482	3.660540768
ENSG00000032444	PNPLA6	4.532048845	4.078498828	4.052215892	3.554416946	3.109375605	3.962863624	3.887690976	4.717983434	3.836287733	4.145220937	4.507648778	4.597769518	3.129850091	3.578636862	2.005252656	4.844189785	4.611933667	3.818369991	3.291574091	3.771716585	3.762816526	5.458427941	5.309620048	5.463213731	6.912601966	4.717352894	5.078994024
ENSG00000032742	IFT88	2.562848076	2.264557448	1.670672676	2.90509284	1.492622329	2.503740525	2.221608	2.532449128	1.865942562	2.627322006	2.797936422	2.640674137	1.978510498	1.240869927	3.08438067	2.205314308	2.370538161	2.058552018	2.794773506	2.994440335	2.984155474	1.596057335	1.970319906	2.185971177	1.358266841	2.797042039	2.242477513
ENSG00000033011	ALG1	3.695526197	2.851836974	3.501821265	3.61077092	3.056547114	3.076353861	3.398860642	3.849528956	3.902006027	3.810761839	3.913176649	3.178375237	3.454220648	3.178821386	3.337755328	4.17644246	3.321322036	3.983394964	4.559485695	4.487750013	4.027322167	3.824859482	3.361738888	3.570268616	3.541663512	3.308110365	3.40486907
ENSG00000033030	ZCCHC8	3.300514737	3.663947988	3.620234491	3.641256999	3.474137479	3.76762302	3.664926503	4.248557606	3.63862995	3.304067067	3.683606634	3.607413174	3.408801517	3.391441922	4.380618638	3.558904337	3.814570931	3.424814621	3.709356813	3.931276474	3.4381531	2.82938482	2.848367551	3.254820769	2.358033292	3.268744279	3.347847045
ENSG00000033050	ABCF2	4.326551729	4.028365817	4.871114233	3.482086731	3.415785703	4.155085363	4.043178246	5.344700694	4.556754338	4.141301988	4.541979391	4.545838669	3.639070054	2.926912204	3.406113487	4.521163836	4.349683734	3.568895517	4.095063608	3.737026907	4.03157164	4.090421573	3.410535134	3.608087715	3.988075673	4.738405767	3.757578023
ENSG00000033100	CHPF2	5.154113294	4.210006942	5.081139334	4.913176649	4.037839032	4.317282358	4.274202014	4.669497379	4.721350784	5.140107859	4.844280189	4.059433156	4.689271201	4.00030654	2.407866645	4.88103318	4.930179072	4.347105759	4.699795911	4.690227108	4.408277085	4.087114855	3.935271148	3.738140912	3.972655897	3.869417409	3.72483578
ENSG00000033170	FUT8	4.773273742	3.420508003	4.462680579	4.869669099	3.897772866	5.139649575	4.797537027	3.402191436	4.595306721	3.721810105	5.739996576	3.543669095	3.592779926	4.732752188	5.78496195	4.927877496	5.283399553	5.081940341	4.483957622	5.406301961	4.879744969	3.451441925	2.655209842	3.323590564	3.294664856	3.238840348	3.642147027
ENSG00000033178	UBA6	3.076659991	3.43451214	3.343729017	2.52869383	2.933121253	3.393418946	2.662513151	3.72749575	2.660764364	2.097529896	2.264812633	2.290132414	2.987510059	2.878642955	4.564829321	2.969038103	2.395284946	3.277718493	1.848285417	1.561243031	2.738677058	1.773890861	2.580560381	1.894356027	3.582038081	3.134073048	3.374126942
ENSG00000033327	GAB2	3.245675152	2.562913999	2.346522952	3.447079258	2.034758033	3.06547753	3.070968007	3.931162988	2.611318767	2.219245979	2.995158858	3.373475607	3.052193282	3.149503263	3.081591872	3.412162321	2.033694335	3.294969159	2.689896246	2.752247628	4.234110397	4.236798728	4.365783508	3.763719628	4.800356361	4.330185488	4.412795072
ENSG00000033627	ATP6V0A1	4.894580123	4.358480661	6.001304598	4.993878118	5.056774257	4.971860797	5.182362569	5.769084074	5.365580566	6.603808803	5.791355669	5.7852105	5.708154121	5.90844066	5.395193075	5.053428521	5.721285154	5.195178276	6.402149132	6.201284906	5.646908587	5.120252395	5.631404085	5.111757486	5.825928059	5.312665174	5.38938784
ENSG00000033800	PIAS1	3.267230148	3.820832496	3.148843018	3.786261785	3.971065259	4.210459002	4.367713525	3.720179947	3.487177608	3.327871282	2.851433238	3.066731585	4.116123511	3.820546611	4.670387157	2.969251816	2.612670965	4.002423494	3.424168305	3.342395449	3.280020931	3.606536983	3.633605579	3.75303753	4.08983709	4.534223498	4.976991356
ENSG00000033867	SLC4A7	1.994782448	1.544945274	1.677327824	2.114127111	2.886661345	2.921567721	2.261678236	3.000933843	2.408157499	1.095499142	1.994460249	1.246791133	1.33551184	2.147658374	4.368831195	1.82128571	1.783905004	1.827851536	0.762205921	1.478024361	1.773751637	2.041547893	1.746407366	1.191442632	2.081274855	2.70790463	2.369857291
ENSG00000034053	APBA2	3.52549262	1.55415168	3.973418414	1.554333441	2.692324527	6.102723211	5.632652107	3.988693775	2.307938479	3.13580736	3.665938454	4.448517767	3.014532048	2.962487945	0.834875416	4.227825775	3.973960198	1.593592806	1.51920975	4.240665419	2.972984839	2.074906129	2.235534075	2.104806298	2.735990003	1.560597578	2.509049714
ENSG00000034152	MAP2K3	4.857612812	5.982765463	4.395261636	4.961062995	4.761535276	3.979915585	4.04468263	4.500279428	4.966767291	4.552180304	5.187593574	4.850279367	4.304131335	5.594506749	2.632012231	4.267940235	4.737811126	4.993203349	5.669763803	5.114850064	5.767747479	5.478897404	5.430803774	5.395974481	5.604676275	6.317056192	5.418308031
ENSG00000034239	EFCAB1	0.166273251	0.065924912	0.295322188	0.179317404	1.965411213	0.065291327	0.166745005	0.136975007	0.252322399	4.139330327	0.182254974	2.811000331	0.101629504	0.421078383	0.485086723	0.219537184	0.13609516	0.670989854	0.230478489	0.979071234	1.894130925	3.674517147	0.792712117	1.036672122	0.483100152	3.976959289	0.552609222
ENSG00000034510	TMSB10	12.53359741	12.44676799	12.47636397	11.03987179	10.80334814	11.49041469	11.6183442	12.05953374	11.67003213	12.12325168	12.60625946	11.18430509	11.35061879	11.81573552	10.12493551	12.76334725	12.27489061	11.06661396	11.75333794	10.8409667	12.63849927	11.34399069	11.17591751	12.0308085	10.5547615	10.80941444	11.00343358
ENSG00000034533	ASTE1	1.607541006	1.045394041	1.915291428	1.838693652	1.535833992	1.648396413	1.75515678	2.475743805	1.924042861	1.792409776	1.677124826	2.374254948	2.412342554	1.258814368	2.269194767	1.997852393	1.845345523	2.06732206	1.989222587	1.271491415	2.067074193	1.983695933	1.971324662	2.388142687	1.777796319	1.767595479	2.157949154
ENSG00000034677	RNF19A	4.445561186	5.080649137	5.375241047	3.985837384	5.091877516	4.728589927	4.756591014	3.60499644	4.83037196	3.573871337	4.106959643	3.536500564	4.80612811	4.795340974	6.633114387	5.30555472	5.123984792	4.669582414	3.878126955	4.242564399	3.736561583	4.129142863	4.375421782	3.900103608	6.575932484	5.168589891	5.04220656
ENSG00000034693	PEX3	2.391902417	2.565070691	2.007593803	2.226511612	3.027732642	2.207471223	2.526101372	3.029857455	2.840229564	2.937434793	2.786755259	1.64642536	1.988608347	3.014764118	2.844562413	2.022183136	2.44957458	2.609894403	2.195744442	2.219967688	3.344599863	2.45491548	2.584649883	2.865606098	2.433621826	2.904256717	3.217509921
ENSG00000034713	GABARAPL2	5.356745982	5.604412381	5.163176666	5.280566644	5.900782296	4.691344324	5.743827299	5.303302205	5.495167485	5.477411816	5.76469912	5.452895196	5.314522522	6.859820502	6.034796762	5.17732784	5.266138119	5.557232392	5.925249402	6.162784051	5.568439554	6.089849799	5.493941888	6.355196026	5.782175261	5.659416558	5.559910856
ENSG00000034971	MYOC	0.036975188	0.129037655	0	0.358854206	0.405249589	0	0.084879293	0.014729774	0	0.040169605	0.152274295	0.863896437	0.122361819	0	0	0	0.077821055	0.375990254	0.050368096	0.174788615	0.030140268	1.562357225	1.315995092	3.605920963	1.383756816	2.285869724	3.410851223
ENSG00000035115	SH3YL1	4.11318373	4.341615778	4.573029082	4.132173753	4.202441231	5.230664159	5.511784274	4.521653828	4.276399887	5.201806347	4.5293837	5.551562159	5.179212448	4.552334031	5.229595613	4.828692505	4.410551414	5.184585783	5.503297846	4.982053521	5.667900638	4.30046788	3.790511412	4.799874769	3.883044014	4.400688202	4.723662309
ENSG00000035141	FAM136A	4.571719277	5.088192491	5.20018652	4.342405405	3.590290621	6.082868612	5.058550287	5.411893961	4.588024975	5.346066894	5.403441572	4.370659512	4.559546877	4.229264895	4.390722707	4.922492828	4.817531168	4.20288	5.04176865	5.071689743	5.461443431	3.649029065	3.372100991	3.920302829	3.549977143	3.624451873	3.471031344
ENSG00000035403	VCL	5.006104993	4.950323764	4.117370899	4.426298305	4.665284747	5.003845064	5.796127888	5.10325843	4.241969807	4.432505154	4.246962863	6.128091271	6.237131549	5.157314594	4.108591363	5.106612142	4.338117729	5.561002242	4.395542704	3.514286409	4.284321643	5.500904007	5.436838111	5.039283183	5.728037499	5.359886577	5.502454725
ENSG00000035499	DEPDC1B	1.334642639	1.588603113	2.418556985	0.832434759	0.777418453	2.094979187	1.763058825	3.046096369	0.691553818	0.257622577	1.924613006	0.549703667	0.529395195	0.760519889	1.542485891	1.199273438	1.468890851	0.570056782	0.219040241	0.417047216	1.271778239	0.451098726	0.037518577	0.255029325	0.070778116	0.293492911	0.620909163
ENSG00000035664	DAPK2	3.46100461	2.268676918	3.722761091	2.674804109	2.796134639	1.212942804	3.607093544	2.202264118	3.457395983	4.202080714	2.984354198	3.366067578	5.218219322	3.583386698	1.821983628	3.441557843	2.870642874	3.422342006	4.199884317	4.141252933	4.09750967	5.188717409	6.051765787	5.267992654	5.667489113	4.804435666	4.805994025
ENSG00000035681	NSMAF	3.683067594	3.699362844	3.945785595	3.638166537	3.639220585	4.965220947	4.258240007	3.656759487	3.436240476	3.523737578	3.266554192	3.07015573	3.810021442	3.599841449	4.727964007	3.490274887	3.140732855	3.462431925	3.250109647	3.506817716	3.401985363	3.722028778	3.563926875	3.334156345	4.786449994	3.782303714	4.401575859
ENSG00000035687	ADSS	3.997337576	4.715201502	4.048114096	4.537097232	4.449521758	4.276965577	4.471285024	4.504715722	4.609016172	3.661361972	3.559185866	3.200025615	4.100616088	4.258518925	4.919025382	4.423396646	3.757129951	4.767601835	4.71087805	4.085297174	4.509999802	3.38640539	3.168974112	3.469690652	2.739794109	3.991508241	3.822801516
ENSG00000035720	STAP1	1.325300058	0.905390952	0.255115157	1.778073975	2.662740998	1.685976019	0.6801668	0.489173994	2.072177848	0.975015268	0.830673953	0.260571307	0.616461213	1.591009131	2.477496008	1.111545515	2.636302117	1.08513228	0.44400758	1.152845381	1.2714197	0.865414476	0.360339552	0.674582679	0.095615802	0.661800668	1.239550797
ENSG00000035862	TIMP2	6.356284692	5.298167071	5.695584658	6.093285504	7.730904833	6.092678927	7.510392322	6.544867091	5.668391477	5.689357874	6.054468656	6.680239953	5.140635524	8.119475497	6.153801284	5.847556016	5.47849622	5.955168638	5.091746372	5.308659391	5.94323919	7.213327838	7.063858826	6.943792425	7.304255481	6.930181438	7.02308898
ENSG00000035928	RFC1	4.061957603	3.459707016	4.062078527	4.216966974	3.238224343	4.166080712	4.20277032	4.563200849	3.717572244	2.863322003	3.925733634	3.936807519	4.596845716	3.601458821	6.72952558	4.267865348	3.102325551	3.919311476	4.314856011	3.987238996	4.067501049	2.957041662	3.512441821	3.286734801	3.877763878	3.774312671	4.165172318
ENSG00000036054	TBC1D23	3.249745682	3.247286511	2.543104843	3.441583073	3.254970389	3.34083711	3.436945352	3.728377689	3.290288739	3.086634327	2.989269825	2.423153233	2.615950617	3.049470459	4.360778623	3.429253069	3.424915372	3.416083074	2.957931309	2.467284698	3.141964057	1.946367802	2.247222699	2.401054256	3.537035091	3.214664161	3.457152985
ENSG00000036257	CUL3	4.852628131	4.218819908	4.602041106	4.100010483	3.765609001	4.685278621	4.656135938	4.945101997	5.079087921	4.591350297	5.058589248	4.594966488	3.988175678	4.241794431	5.471291528	5.168305068	4.935379596	4.411792297	4.901943297	5.31008559	5.440786132	3.6213955	3.636763809	4.270850336	3.851059381	4.356841038	4.385941757
ENSG00000036448	MYOM2	1.560108406	0.292534409	0.390995584	0.646048343	1.117468981	0.613890868	0.832803349	0.691309033	1.143785225	1.961019455	0.454140089	2.005346088	0.88155656	0.833848658	0.753397444	1.93009768	1.808191443	2.004102236	1.065910027	0.577501822	0.729206439	1.977895342	1.891901301	2.807056047	2.051567	2.027090339	1.989836565
ENSG00000036530	CYP46A1	0.568182935	0.309565046	1.258313888	3.383264679	0.328492979	0.40934314	0.452227466	0.738124478	0.976728021	1.998661279	0.557824715	1.006175924	0.520015848	0.469161843	0.484277366	0.810354257	1.505098246	0.327483878	0.539825834	0.870199774	1.079791104	1.198368423	1.291208649	0.668123664	0.929912164	0.840605029	0.848485737
ENSG00000036549	ZZZ3	2.797583715	3.627735228	3.392511143	3.15722161	2.729611499	3.053627486	2.9080539	3.496181095	2.987731966	2.569867757	2.65121935	3.036970969	3.215655302	2.994831314	4.150389078	3.05815715	2.790271594	3.138286957	3.079832056	2.608279369	3.489530091	2.180418421	2.615458673	2.318186667	2.388757134	3.08685848	3.083596334
ENSG00000036672	USP2	0.551521924	0.500553256	2.399772661	1.165448916	0.959910338	1.250597823	0.433221206	1.198129505	0.897457298	2.727031698	0.530727998	1.874895306	0.628831442	0.493556138	1.48339532	0.370349559	1.919050179	0.758476307	0.548773954	1.492130067	2.028501966	2.515914256	1.568416448	1.593286834	1.269416218	3.362005514	1.79458638
ENSG00000036828	CASR	0.094943526	0.026363113	0.451119832	0.022862204	0	0	0	0.008703212	0	0	0	0.025379961	0.02914357	0.044398456	0.187599275	0.006240006	0.083540036	3.889444338	0.04522669	0.021627827	0.00893139	0.227571047	0.005950083	0	0.55686884	0.007532722	0.036025838
ENSG00000037042	TUBG2	3.782324685	4.029232003	5.527276813	4.224140629	3.60715274	3.774618406	4.662347939	5.66890767	4.370310775	5.008397247	4.743687297	4.766399044	3.578733462	3.709996369	3.438111838	3.82029131	4.214847526	3.573544188	4.994968855	4.180569594	4.131474248	4.335719055	4.621641655	4.431409013	4.568421312	3.328812055	3.925059462
ENSG00000037241	RPL26L1	4.770453791	4.693091033	5.727114498	3.946955387	4.246658903	3.896078055	4.373126158	5.830790251	3.975465109	4.36872645	4.698918538	5.042342285	4.339137385	4.370617668	4.499973413	4.302114295	5.283262485	4.017146919	5.251681226	4.495209066	4.429903805	4.68961786	4.10057404	4.957027728	5.287638512	4.339272809	4.361115631
ENSG00000037280	FLT4	3.15890895	2.339208663	1.202348759	1.946214317	2.115782371	1.957216292	1.709189158	1.817549586	2.56225708	2.999516616	2.486184043	2.315522758	2.750115519	2.256379678	1.122188979	2.88287973	2.521246769	3.145599205	2.7993153	1.113687166	1.844116453	3.834529199	5.096742559	3.659319504	5.800084514	3.128120148	4.007993787
ENSG00000037474	NSUN2	4.404909932	6.353471506	5.111177411	4.09372073	4.111356884	4.306947547	4.854150285	6.044988562	5.115990393	5.348653805	5.655703872	4.84171655	4.002828514	4.117470643	4.374580477	5.25383047	4.636931976	4.246582903	4.675245739	4.400298827	4.895399573	4.089048934	4.223862706	3.896349359	4.221297103	4.538941615	4.204320729
ENSG00000037637	FBXO42	3.158442058	3.19392783	3.505370145	2.938078737	2.965379812	2.462314127	3.323362863	3.811912814	2.99278293	3.703853753	3.125522166	3.387114349	3.029113596	2.680616917	1.997964365	3.155954809	3.219078664	2.77186868	3.480355611	3.095932857	3.70226967	3.368959672	3.128263702	3.489761276	3.339862827	2.676387026	2.981721161
ENSG00000037749	MFAP3	2.581312678	2.514334387	2.567148701	3.155185772	2.730679079	3.081233944	2.778479845	2.90421432	2.757959841	1.698147342	2.822324301	2.632889371	2.921780967	3.118653751	3.675714329	2.687134613	2.66015738	2.924901794	2.350234143	2.015650994	2.418643334	3.447863476	3.097238277	2.91880219	3.316473064	3.566851677	3.473462236
ENSG00000037757	MRI1	3.397917935	3.677045874	3.292058748	4.284292026	4.138994631	3.929241836	3.573216965	4.645453811	4.232752841	3.750467159	3.071537874	3.721624207	3.919502174	3.874993639	3.093928577	3.804394362	2.969763861	4.330967058	4.069727941	2.635875094	3.88306357	4.314769021	4.641777212	2.90906262	4.637018952	3.793937488	3.752138421
ENSG00000037897	METTL1	4.157407573	4.537755767	4.783419984	3.683718909	3.817244628	4.028109397	4.21235144	4.639990363	4.040874901	4.669673111	5.00224795	4.570675434	3.695871357	3.720201841	4.26620185	4.286526343	4.555073761	3.294835391	4.25790071	4.448953796	7.343887456	3.65617599	3.258556612	3.800185492	3.139348338	4.185787274	3.792418106
ENSG00000037965	HOXC8	0	0	1.339411072	0.123344914	2.090789083	1.442901044	0.367797101	2.207552435	0.667939344	0	0.12610037	0.008147337	0.032917128	0.913994987	1.764859916	0	0.134194123	0.137908733	0.05888224	1.589720349	0.275558981	0.215800343	0.14710347	0.011110067	0.11819066	0.022409717	0.157929757
ENSG00000038002	AGA	3.00339895	2.712137919	4.368977825	4.063684131	3.071577345	2.660328548	3.392724068	2.702387151	3.727212544	2.608073517	3.3833504	3.870295666	4.568311858	3.626380727	4.277032552	4.218990351	3.211286373	4.247198389	6.284924941	2.925805781	4.002846513	4.26025153	3.420816526	3.456528883	4.429033413	3.985873807	4.247859174
ENSG00000038210	PI4K2B	3.406644147	3.127397213	3.055934863	3.443094722	3.787672754	3.416881617	4.382978443	3.487203339	4.042556793	3.885037402	3.336346237	2.204747974	3.385200464	3.461017711	4.950132431	3.604593257	3.337792429	2.914539649	3.648085736	3.48273214	3.432983452	2.447404634	2.640963285	2.926096228	1.778317931	2.927828204	3.04464941
ENSG00000038219	BOD1L1	3.648707022	3.584192858	3.517036274	3.736290977	3.244340619	3.373403218	4.048541366	3.690864027	3.526469505	3.744031893	3.050916075	3.443764438	3.752962625	3.526043765	5.411649955	3.565962677	3.079818405	3.724988534	3.382050206	3.083066963	3.424914028	2.68673134	3.002220041	2.712727829	3.096939855	3.938295203	3.878480131
ENSG00000038274	MAT2B	4.716711105	4.037900515	3.267661635	4.090861897	4.792917805	4.104521179	4.362953745	4.825307363	4.739648314	3.499884146	4.190717568	3.921169705	3.96521171	4.64869552	5.193582525	4.327270589	4.343066652	4.92440873	4.528440045	3.597400068	4.493749794	4.327910074	4.176394586	4.735289291	4.322389683	4.364439362	4.863249637
ENSG00000038358	EDC4	4.39409565	4.842677192	5.695865791	4.708650767	3.897085497	5.006109483	4.613290005	4.74759686	4.801991536	6.214540608	5.139281205	5.406155674	5.207521981	4.905225727	3.801603608	4.61450373	5.5486863	4.489337409	4.77292023	5.400585745	4.989384281	4.539357362	5.013640911	4.875770235	5.435555257	4.661971869	4.531312833
ENSG00000038382	TRIO	3.951653065	4.774349573	4.717138996	3.553004087	3.653128824	4.932835996	4.679468839	4.603525464	4.333960351	4.602397491	4.974965175	3.301805644	4.534453857	4.618115293	4.579113758	4.611420285	4.029876886	4.125998179	3.824095729	3.930614348	4.81204635	3.821526551	4.317926285	3.336971718	5.086647913	4.273717286	3.922074129
ENSG00000038427	VCAN	5.210618748	5.715912584	5.059337971	4.639000572	4.421768626	6.565862174	6.692538788	5.405672481	3.530507781	1.856862224	5.546959264	7.444509711	3.007626092	6.100403734	5.007724751	4.49250697	4.248610734	3.85321722	2.922561331	4.698190691	3.808868957	4.743391094	3.54907768	3.428078055	4.592074261	5.589697582	4.514551532
ENSG00000038532	CLEC16A	3.111894334	2.834879055	3.495861421	3.706397936	2.391476293	2.659584389	2.580946223	2.749795967	3.270140185	3.249430171	3.268353543	3.370885448	3.29672463	3.008314771	3.245285724	3.495247448	3.060306838	3.660107166	3.158099467	3.53970476	3.833041869	3.18790707	3.450616104	3.144889871	3.647924619	3.832535624	3.504811044
ENSG00000038945	MSR1	4.615704666	2.750098364	3.218731579	4.770289916	3.296580747	4.259679247	4.344018884	3.777619601	4.133045601	2.910469807	3.53970476	2.150907311	2.780734235	4.539741976	4.857169873	4.04771287	2.547578151	3.02438706	1.170636555	2.587105715	5.12755487	6.042204371	5.283721796	5.727435845	6.699745948	5.353930168	6.382632672
ENSG00000039068	CDH1	6.44289043	5.726403466	7.849755371	6.435626927	5.162757873	6.404470603	7.111699072	6.59309527	6.417736082	6.690277401	7.464480404	7.706799893	6.720018472	7.192529545	7.376090651	7.045202676	7.533267428	6.579969057	6.500708058	7.299757512	6.691213096	4.420630612	4.822301864	5.019350537	5.639258215	5.418743167	5.026901841
ENSG00000039123	SKIV2L2	4.067776372	3.921541063	4.57956636	4.073854501	2.776421978	4.117312711	3.830153894	4.254117803	4.098411136	3.237167504	3.543236026	3.878431084	3.678240961	2.941938251	4.697734905	3.858120283	3.556539775	4.10648233	4.081850889	3.241587003	3.517426885	2.950768867	3.015308442	2.822744422	3.81701945	4.123624815	4.525617899
ENSG00000039139	DNAH5	0.982196668	0.523625182	1.280689123	0.346000353	0.218804722	2.057938886	1.446647954	0.224326808	1.717684099	2.398388681	3.23018149	0.498324405	2.054007962	1.882341764	0.809666328	1.25842244	0.400808956	1.205749076	1.528341269	2.369801468	1.880665937	0.476267616	0.362504676	0.166112536	0.433308818	1.432729626	0.468044193
ENSG00000039319	ZFYVE16	2.858341126	3.618215159	1.98946603	2.942555792	2.305267236	3.270386908	3.319616489	3.159871337	2.990025429	2.745852579	2.428764155	1.879835133	3.240465461	2.70910753	3.474371143	2.447465469	2.363064518	2.794505285	3.357930574	2.815282352	2.484370181	1.560191577	1.879219559	2.110473496	3.213754756	3.005047805	3.160891153
ENSG00000039523	FAM65A	4.362399751	4.153302737	3.794239093	3.870137816	3.82767678	3.586932838	3.365836688	4.01234519	3.982026132	4.388967859	3.707867092	3.976336138	3.059177007	3.818175673	2.913408374	4.564097651	4.717243207	5.023787614	3.417911909	4.367371066	4.645695895	5.296156356	5.615498694	4.892046098	5.863891384	4.738503048	4.780299599
ENSG00000039537	C6	0.093966832	0.09134603	0.015436481	0.331702924	0.56673626	0.113402863	0	0	0.175470948	2.568720444	0.185351522	0.661805227	0.069139963	0	0.325682292	0.076838851	0.481551081	0.476984046	0.040832688	0.400709513	0.632337091	2.619976362	0.47797775	1.034004368	0.363140793	3.131502235	0.908347174
ENSG00000039560	RAI14	4.666603226	5.208091911	6.283532903	3.537035091	4.695832391	6.082036177	7.064742765	3.699573841	5.131359003	5.374190947	5.511034685	3.781779346	4.33702597	4.366539039	5.445491664	5.890490469	3.696327732	5.030658309	4.539890832	5.715044961	6.786217343	4.148340314	4.55496329	3.747752593	6.52813682	5.351441055	5.920950653
ENSG00000039650	PNKP	4.626812904	4.776088192	5.220701417	4.215313606	3.962761849	4.544763562	3.617204432	5.3321995	4.600109154	5.090459684	5.044678259	4.39092902	4.38710056	3.355137518	2.824537737	4.930089162	5.020004297	4.399157419	4.040646994	4.742243406	5.023627956	4.370457255	4.228941795	4.173559218	4.142838178	3.966734996	3.983449691
ENSG00000040199	PHLPP2	1.151404251	1.460490955	1.58894365	1.336683287	0.892231689	1.8618482	1.922525177	2.081544154	1.416029011	1.603568191	1.337391409	1.618887018	1.578533011	1.296909601	1.521518155	1.510632846	1.124797927	1.397490846	1.101387866	1.424196528	1.595155118	1.329037463	1.745228725	1.411328616	2.130400467	1.909189381	1.650442903
ENSG00000040275	CCDC99	2.449371204	2.983415031	3.576667247	3.670353163	1.77677358	3.227209669	2.675610462	3.35557451	1.960478348	1.320369142	2.066729863	2.074135467	2.520007296	1.3001413	4.490724147	2.108169803	2.502865211	2.025532055	1.524886119	1.621899486	2.171302918	1.330288766	1.387516949	1.464856432	1.111665692	1.415488271	1.984870024
ENSG00000040341	STAU2	3.844003937	4.256248324	4.953414251	4.742507509	4.285232045	5.834352216	5.310852681	4.315211164	4.096042531	3.85671684	4.72981377	3.255707681	5.436078533	4.86773341	6.03197297	4.483041834	3.108380598	4.331253766	4.231140522	4.545900432	4.780672302	3.729378745	3.307472243	3.377504159	3.484292836	4.4747605	4.776788316
ENSG00000040487	PQLC2	3.837751542	3.16886022	4.393656447	4.102968806	3.620738882	2.703824967	3.827940937	4.456727311	3.464341533	5.173159422	3.979074161	3.470823163	3.562816335	3.666438482	2.198959261	3.458710091	3.673262428	2.759584104	3.705513511	3.833983011	4.41807523	3.723853405	3.536040463	3.646462227	4.027967904	3.247771086	3.326625069
ENSG00000040531	CTNS	3.406728491	3.175811994	3.116863758	3.245097056	3.298519024	3.043321755	3.1918816	3.87115367	3.047498255	3.394349504	3.588780586	3.126264216	3.639660508	3.445350621	2.274291484	3.197866964	2.784466292	3.021930943	3.706696307	3.417367823	3.50996181	3.299751652	3.190082245	3.344774537	3.615239716	3.162448532	3.333287759
ENSG00000040608	RTN4R	2.55349813	1.538061325	3.599722453	2.185879228	3.915090609	2.332200932	3.043844916	3.396304738	2.094435398	2.793773139	1.97007321	3.388338346	2.313080382	2.559357204	0.880536645	2.504216127	1.8199665	2.071886206	2.590410398	2.651832401	3.383278505	2.066702313	2.284967125	2.347983071	3.064934573	2.215445635	1.72628629
ENSG00000040633	PHF23	4.344459256	4.329051819	4.485021012	5.116743182	5.615863539	4.934469323	4.367084455	5.335551141	3.894158095	4.21701352	4.404385446	4.815723994	4.510734107	5.297026297	3.827890142	4.846503345	4.720366031	4.379794219	5.146329373	4.664300785	3.980198998	4.398699235	3.890505061	4.27242637	3.686847853	4.129530315	4.450624022
ENSG00000040933	INPP4A	2.839526311	2.435564591	3.462327216	3.223121313	2.14660635	3.440157567	3.597411988	3.264073974	3.524916199	2.429565084	2.895368549	1.882048243	2.547346176	2.807435299	2.431692486	3.167757729	2.671232221	3.326858007	2.920584859	2.626551277	3.086992616	2.980418377	3.160968578	2.475728244	4.57363507	3.208954185	3.456467115
ENSG00000041353	RAB27B	2.721401097	2.200535741	0.955592536	2.09275545	1.361336048	1.620440961	2.456929653	0.455091766	2.427941333	1.051420829	3.138463908	0.701119622	2.186383286	0.468846028	3.105916049	4.505706771	2.451757089	3.948918504	1.521638754	2.381507651	2.420994335	1.171226046	0.88730612	1.286490858	1.300211602	2.196150622	1.870573834
ENSG00000041357	PSMA4	6.433375124	6.133610787	5.897405019	5.973886748	6.302498188	6.129078964	6.548863513	6.784778781	5.747607601	6.267517071	6.922911406	5.64271601	6.192300706	6.271786081	7.11049897	5.97840616	6.051369926	5.552103435	6.281258699	6.302622475	5.840883644	5.305627676	4.905687849	6.038394477	4.67793101	5.626888814	6.258224929
ENSG00000041515	MYO16	0.168269762	0.321154603	0.037715638	0.484589821	0.151178213	0.627916821	0.023605106	0.148624388	0.25349195	0.344985254	0.065193977	0.318270559	1.07934056	0.209610572	0.200283369	0.104925696	0.235082451	0.194293857	0.097135033	0.1168442	0.052611347	0.261471843	0.2061043	0.236197467	0.152414491	0.236610172	0.285417608
ENSG00000041802	LSG1	3.528996314	3.464785873	5.055169619	4.142053945	3.388024176	3.689198504	4.23431737	4.999481438	4.880994012	3.409627179	3.715091651	3.800868846	2.963424184	2.462575888	4.267483363	4.018527357	4.188163516	4.131951594	3.878401655	3.016184285	3.783467131	3.586872806	4.199334695	3.613649515	3.712815854	4.140484198	3.950393758
ENSG00000041880	PARP3	4.615669359	3.200306599	5.238018695	4.542462365	2.872576635	4.098823768	3.808106988	3.810144868	4.187316438	3.943218087	4.353203297	4.155870639	3.694713076	4.165501978	3.761402301	5.034352194	4.490448189	5.08006921	4.549472034	4.741655738	4.730873594	4.370701354	4.14341791	4.275573284	4.649782135	3.86347267	4.50987316
ENSG00000041982	TNC	5.806465845	4.337953661	3.801913959	3.824472564	6.318363846	3.972766165	5.939924715	5.883078237	4.550820649	5.095118479	6.208671369	2.077304534	2.040671539	3.046258799	5.15459131	5.481721948	4.114974961	2.358306231	1.787461719	2.908232639	3.083324013	4.69434535	4.033731331	3.381035518	4.615498694	4.502184186	4.679564547
ENSG00000041988	THAP3	3.213708105	3.971828616	4.466229035	3.335861945	2.729807245	3.099067924	3.935233425	4.33297998	3.372227783	4.465171293	3.829626341	4.199797962	3.513288603	2.174483122	2.371034658	3.594034916	4.062277166	3.10197273	3.97337249	3.932826549	3.748300209	3.882173486	3.47486431	4.006037651	3.902671764	2.810288852	3.214601997
ENSG00000042062	FAM65C	1.694086771	1.98516522	1.274571789	0.604238363	0.796851885	1.423260824	1.625396749	3.688560849	1.225231735	1.059998947	1.331653629	1.077735209	0.687072337	0.20536999	0.520745074	1.213689444	1.978839938	0.792600516	1.19181529	0.224977474	1.054258084	1.281787257	2.381540875	0.954410744	2.153445428	1.77971778	1.040043743
ENSG00000042088	TDP1	2.564378169	2.663469868	3.187593574	1.611304601	2.260796494	2.371458498	3.410876995	3.931248103	2.651191791	2.126179949	2.440609418	2.722992731	1.568825004	2.48031166	3.791834904	2.36734031	2.501660787	2.43598589	2.535398564	2.153614045	2.181795896	2.624968825	1.933697264	2.242943896	2.766336492	1.9638403	1.826867752
ENSG00000042286	AIFM2	3.113608828	2.210638228	2.939491768	3.265754926	1.554328529	2.842892368	3.366382369	3.149543909	2.780545279	3.718208169	3.451418186	2.723331382	3.29251674	3.405249044	1.140647793	3.327447374	3.222347079	2.522266713	4.387038505	2.759230417	3.235616786	2.574099085	2.555568324	2.649006065	2.954071582	2.632989383	2.660203026
ENSG00000042317	SPATA7	2.4675273	1.720339762	2.643477577	2.547555942	1.256811404	2.208030245	2.74166113	2.603017392	2.199515308	3.268798166	2.365281	2.417166608	2.41428169	1.249797249	3.473955714	2.110276372	2.188154018	2.000129837	1.739908574	2.595458307	2.381945033	2.001784231	1.48778988	2.016125436	1.501199632	1.952012932	1.947699816
ENSG00000042429	MED17	3.587400998	3.380185011	4.017690346	3.09936759	2.987579182	4.42215898	4.08577305	4.353344466	3.319746534	2.532907882	2.842773723	3.777535442	3.003089467	3.316445548	4.4381531	3.830377031	3.590446329	3.687676615	3.41673032	3.06085154	3.899910328	3.168284205	2.453446463	3.178722607	3.507464844	3.69165699	3.638734197
ENSG00000042445	RETSAT	4.511967659	4.785027362	4.460113459	4.779685216	4.106884289	4.688292278	4.767358178	3.793646224	4.218238699	4.18359767	4.428778891	4.012541857	4.812410942	5.77396996	3.634000736	4.700900197	3.75081014	5.752189278	5.481863998	3.594823209	4.815816199	4.310405564	4.287908111	4.417292202	5.112120437	4.390860252	4.26091389
ENSG00000042493	CAPG	8.973344361	7.665478048	7.458185116	7.025095256	6.593778031	7.230702581	8.175095401	6.472916617	8.673195988	8.24772818	9.176118283	6.748125746	6.062382952	7.365115092	5.445110884	9.183677558	8.259936238	7.657854336	7.551016063	7.328773646	8.825238663	8.0911656	7.485877599	8.460029885	8.116323165	6.986331289	7.59011543
ENSG00000042753	AP2S1	6.937650414	7.085010298	6.463663323	5.635205877	6.083094203	5.597718873	5.673923835	7.458554259	6.682966502	6.317779798	7.375526042	6.370173001	6.047058458	5.839276866	3.993384526	6.724049933	7.053469793	5.344153851	6.766939629	6.34077944	6.595573777	6.304660706	5.739950686	6.553340534	5.867422075	5.680045807	5.757508687
ENSG00000042832	TG	0.630835047	3.013505138	2.477635885	0.68643419	0.608873571	0.284136235	0.457691992	0.593319347	1.488535575	0.075629834	0.399238919	0.74218907	0.311904131	0.440268682	0.369401711	1.021692918	0.893355997	0.125582337	0.517542788	0.121003196	1.347773358	0.421856128	0.294523708	0.827204428	0.548179136	0.919205056	0.314929658
ENSG00000042980	ADAM28	4.212748303	3.63489525	3.104244391	3.833507457	3.642863274	4.054796393	3.255008169	1.849258713	4.733934556	3.658280045	3.578600636	2.157108404	3.685065523	4.815928887	3.605897265	3.623457213	3.352654019	6.323751951	3.806922049	2.416669526	3.936468339	2.571606433	1.399225792	1.521342263	1.530475319	1.917473766	2.225857937
ENSG00000043039	BARX2	1.832177096	1.70867725	4.638577823	3.006879653	3.712122508	1.370169862	5.166860029	0.532078527	2.902276218	1.134148639	0.769440008	5.458719932	3.226015216	1.970231542	2.708884683	1.233237719	1.101058356	3.561069472	2.401731484	0.177158783	0.334144901	0.375742322	0.05397183	0.511646151	0.073850389	1.674862851	0.150893667
ENSG00000043093	DCUN1D1	2.427348717	1.929900805	3.009445714	3.454656273	3.903481811	4.139600465	2.614304655	3.775756436	2.231754951	1.931055168	1.889886238	1.935787853	2.710893475	3.390625042	5.790586998	2.472625536	2.385038902	2.856645138	2.563385136	1.842649035	2.596210036	2.140615076	1.761532085	1.989080862	2.414720071	2.866122638	3.361336048
ENSG00000043143	PHF15	4.381200297	3.127450043	3.885896446	3.567667127	3.365740122	4.1287718	3.41314317	3.407755181	3.437721783	2.812364731	3.326955773	2.837977543	4.223947632	3.386953002	3.25844807	3.892964104	3.504302583	4.213378391	3.444689592	3.26092292	4.436908052	4.461829744	4.396817103	3.5624134	4.77964845	3.88311246	4.278980904
ENSG00000043355	ZIC2	1.457000598	2.571887921	1.984735162	0.161124061	3.472591746	0	0.057437102	0.621576956	1.977693895	0	1.454960211	0.009331663	0.028337737	0.374104679	0	1.799572269	0.804754905	0.871674142	0.022780835	2.181080282	1.479442707	0.022072887	0	0	0	0	0.009077758
ENSG00000043462	LCP2	5.909293086	6.264277443	3.836944107	3.909081827	5.435031792	3.896174955	5.370272409	4.785220964	5.482986997	4.762742128	5.637975337	3.447095131	3.749856023	5.723569483	5.836547794	5.450498657	4.284143936	4.207978724	2.679101712	3.707325998	5.019359434	5.477155972	4.816789118	4.958179161	5.618320892	5.988743757	6.277759773
ENSG00000043514	TRIT1	2.782955763	3.291348648	5.155174436	3.177200252	2.572499239	3.256329856	3.611550123	4.528046152	3.262808967	3.485349538	3.52166639	4.150129078	3.477042609	2.674313753	4.515788132	3.047913497	3.147163399	3.144375998	3.492340324	2.96344268	3.398045216	2.671614942	2.619563259	3.070025173	2.16519805	3.099197562	3.329170968
ENSG00000043591	ADRB1	0.585265435	0.187733548	1.517764489	0.058099919	1.375862402	0.186399134	3.135526661	0.02064201	1.289781359	1.49643167	0.21884811	0.274763796	3.180870301	2.162474313	0.839271927	0.49705025	0.283953766	0.526235113	1.073079848	0.28233779	2.218883439	2.522158723	4.010269614	2.945113237	5.392417034	2.639753107	2.480696832
ENSG00000044012	GUCA2B	0	0.509572213	0	0	0	0	0	0	0	0	0	0	0	0	0	0	0	0.926080663	0.173127433	0	0	0.088405139	0.562050419	0.778031909	0.770076323	0.360551941	0.069992189
ENSG00000044090	CUL7	3.798164598	4.14271567	4.403424528	3.538240158	2.225302697	3.892701876	4.538314665	4.667750232	3.605873566	4.40465793	3.435701927	4.027561035	4.039647284	3.292045492	2.007127313	3.938916186	3.059770581	3.158303092	3.986483751	4.008522744	4.136068312	3.119713071	3.19053901	2.57106757	3.869545727	2.756562193	2.861042228
ENSG00000044115	CTNNA1	7.543395349	6.664952095	7.749835915	7.084627707	5.116938593	7.261427386	7.30643542	7.251387727	6.462855592	6.3198744	7.733103474	7.432308044	8.017788319	6.343798647	8.201227066	7.520178636	7.043639786	8.094104084	8.474752389	6.896417177	7.341647798	6.88754964	6.870068752	6.979442345	7.556191808	7.310076499	7.325503348
ENSG00000044446	PHKA2	3.144323784	3.411038402	4.420724919	3.37465837	2.316261617	3.244244704	3.990355882	3.792522224	3.760135766	4.197598084	3.384740587	4.457351327	3.713046896	2.243711728	2.279459409	3.38242517	3.894934144	3.414338525	3.723285505	3.506970007	3.945392332	3.651625784	3.709400929	3.409860669	4.09638837	3.468048887	3.038207889
ENSG00000044459	CNTLN	1.389230878	0.992047628	0.652576438	0.880831257	0.687456703	0.925893111	1.471785749	2.057006564	0.653646151	0.753359788	0.902785198	0.673355609	0.465383165	0.937000063	2.714331252	1.034293202	0.681969127	0.852475128	0.293531756	0.415860322	0.796194873	0.646127626	0.911284311	0.940410343	0.684044904	1.395221871	1.559007162
ENSG00000044524	EPHA3	0.693387485	0.400892002	0.715943436	2.120288896	0.563807319	1.171623176	0.502037246	2.465290165	0.324662007	0.735068068	0.087039815	0.160423289	0.404575101	0.745620279	1.616498854	1.999282081	0.922654566	1.450406276	0.247194742	0.653557191	0.133859794	1.196348947	0.379522265	1.123758886	1.068154856	1.11188599	1.27351589
ENSG00000044574	HSPA5	6.945736443	6.275856318	7.179879241	7.21514467	5.312610723	7.127767391	7.519895679	6.963081029	6.661478841	6.862066985	7.575115641	6.672043402	7.624488428	6.08318145	6.996569524	7.72427509	7.029640609	6.809864573	8.235339341	6.696856278	7.12713799	5.828984394	5.481253727	6.063315259	6.207092434	6.675434887	6.52123923
ENSG00000046604	DSG2	4.449733035	4.055664211	3.498276402	4.579499987	3.359585826	4.344828497	5.048602394	3.600579005	3.16711703	2.087157297	3.297897181	3.725523046	3.525680534	2.771923599	5.291224123	5.25356199	2.781689135	5.549767729	3.72410452	1.726081344	2.123672817	1.682173242	1.851595146	2.072136678	2.407431615	3.371440376	2.779148335
ENSG00000046647	GEMIN8	3.675217506	2.856615261	4.703073006	4.000234419	2.701282893	3.599674852	4.97480461	3.207068219	3.331235132	5.24392418	3.782502924	4.585142826	3.742556012	3.919444967	3.694869052	3.383774784	3.661954773	3.47736648	4.549767729	4.461142165	4.237387806	4.030088839	4.073794532	4.062950609	3.654710488	3.454397019	3.671349992
ENSG00000046651	OFD1	4.113275428	3.894352146	4.803134023	3.844435871	2.867791717	4.061983516	5.687911717	4.27944158	4.309670974	5.690877991	4.009159029	4.719199872	4.17398288	3.99157173	4.734211025	3.485439708	4.789797055	4.049343245	3.856826377	5.025892558	4.276206311	2.530822366	2.906009321	3.248985608	2.717451606	3.012945834	3.059166621
ENSG00000046653	GPM6B	0.745412037	1.206124311	1.591995301	1.127844551	2.840328274	1.969863302	1.939850921	2.769124285	1.33822472	1.166985323	0.430699553	3.696872966	1.585871112	1.243486296	2.195382248	0.722716944	0.639924861	2.498386194	0.547274109	0.918770139	0.530875789	3.332027594	3.528783832	2.938265088	4.544831552	2.999906222	3.272530881
ENSG00000046774	MAGEC2	0	0.09172312	0.014663797	0	0.020376319	0	0	0	0.016281932	0	2.834177235	0	0	0	0.078436865	0	0	0	0	0	0	0	0	0	0	0	0
ENSG00000046889	PREX2	0.425587133	2.329255658	2.46306002	1.191158336	0.927540001	1.320340257	0.198237652	0.818965874	0.776502412	0.37030938	0.343672742	0.725075379	0.885562651	0.803841188	0.758554763	0.200570893	0.329362447	1.273790378	0.619481563	0.827326392	3.805282136	2.165046866	3.15992299	1.249724448	3.50973384	2.250164234	2.271070038
ENSG00000047056	WDR37	2.458809814	2.101912238	2.125955212	2.494791917	1.982415012	2.100560585	2.152683164	1.872245655	2.440045912	2.315890786	2.125641184	2.127993083	2.787463809	2.367452145	2.17061092	2.657001969	2.251719093	2.850751426	2.655665523	1.768222443	2.345634818	2.779612733	2.759509538	2.158223908	3.127413722	3.073854501	3.136238972
ENSG00000047188	YTHDC2	2.406395169	2.463693073	2.043120488	2.864631887	2.566944199	3.226688855	2.558720701	2.58028058	2.777476528	2.264695554	2.047873373	2.287640728	2.824991825	2.379540564	4.490769065	2.239987587	2.554969427	2.643775397	2.292696363	2.390010014	2.046501537	1.833622818	2.252533739	1.886585263	2.417866014	2.797432233	2.707129387
ENSG00000047230	CTPS2	3.207585231	2.780753129	3.935704891	3.04131834	2.454870747	3.952622449	3.396053969	3.19142368	2.964433752	4.228303075	2.923791926	3.259890115	3.688896492	3.129050518	4.146850696	2.657001969	3.132119451	3.203179226	3.158690871	3.525091656	3.633338205	2.399655102	2.495239772	2.407940044	1.836223089	2.143350967	2.331346934
ENSG00000047249	ATP6V1H	4.917727711	4.291787714	4.224626867	4.243067325	4.047232996	3.656896746	5.150417512	4.724290099	4.207861624	4.877135638	5.697434675	4.605085362	4.389793936	4.499533402	4.524721918	4.937810462	5.132441121	4.253301024	4.998358	5.520189638	5.039555171	4.381497961	4.12074176	4.995697063	4.393443659	4.051972375	3.908159609
ENSG00000047315	POLR2B	4.479696205	4.76906291	5.197212761	5.142887178	3.787871224	4.993710587	4.767908995	5.1803667	4.673805143	3.831948158	5.022452153	4.249528775	4.707027757	4.061594769	5.787868613	4.716754997	4.409886459	4.752459595	4.737124282	4.20111628	4.487422034	3.895544989	3.673499891	3.573277568	3.673816447	4.333538229	4.586800765
ENSG00000047346	FAM214A	4.437274354	3.382925891	3.917259882	4.828829573	4.25903139	4.769480844	4.522539162	2.562371879	4.530645108	4.097804604	3.808106988	3.49731856	4.914741501	4.575227606	5.506909727	3.931475052	4.433667223	4.698240708	4.645240513	3.968754331	3.442396826	3.673443356	3.687105492	3.636450617	3.902990051	3.870808557	4.072122955
ENSG00000047365	ARAP2	2.357855994	2.502786305	1.039433221	2.308995694	2.041498831	1.32567999	2.191442632	2.465984909	2.313486765	1.427128771	2.220698321	0.718422566	2.066395784	1.60818946	3.439734826	2.563756078	1.456285739	2.67938326	0.992003382	0.865136499	2.249181354	1.117176377	2.662727328	1.526769951	1.989600451	2.779902643	3.017563861
ENSG00000047410	TPR	5.117599469	5.253210243	5.920476722	4.610558337	3.52228178	4.821853049	4.899025745	5.64607335	4.470706048	5.139088797	4.776172435	4.923158691	4.797345071	3.54462139	5.69730678	5.425237727	5.357052253	5.26631056	4.602243068	5.253720815	5.0925246	3.540895205	3.917880439	3.602088629	4.6353423	4.713596846	4.7338207
ENSG00000047457	CP	7.271631099	4.251461581	5.891613607	2.455609977	4.487942908	5.029470555	7.749152091	1.58231995	5.890636381	5.889770423	8.046152698	3.419025093	4.174526265	5.869306355	9.668447147	8.508864374	4.627490111	5.849416361	3.35619312	2.822261068	7.759688488	2.76190435	1.035898348	1.502931387	1.501785605	4.165735108	2.180319752
ENSG00000047578	KIAA0556	2.631404667	2.818267722	3.597280871	3.403065895	1.991803895	2.429589185	2.384627322	3.459444734	2.996578562	3.761987299	3.313150056	3.93033995	3.385182513	2.789587374	2.401974444	3.478725944	2.764499029	3.889931005	3.804456317	2.821869372	4.285956995	3.574186299	3.355367307	2.358393449	4.197771053	4.040392747	3.104682194
ENSG00000047579	DTNBP1	4.019559595	3.225663628	5.602165851	3.84707489	3.576606786	4.561723266	4.610841774	4.102296993	4.011746085	4.250953996	4.274626949	4.206885424	4.574791802	4.216392779	3.745140504	4.16470584	4.280243696	3.845871374	4.405863056	4.998534018	4.881899503	4.458756017	3.913013846	4.409506347	4.520139339	3.81272411	4.154672314
ENSG00000047597	XK	0.074035696	0.832647824	1.047468591	0.512574811	0.170299412	1.785902029	0.467343135	0.348892984	1.309863022	0.328167799	0.818324585	0.089745313	0.507132941	0.492947334	1.814698069	0.041430703	0.809262964	1.557782572	1.219047678	0.737002238	1.111512131	0.482506538	0.502465037	0.528529313	0.486708196	0.945856371	0.712132635
ENSG00000047617	ANO2	0.581327142	0.363340433	0.297093962	0.378945476	0.364883909	0.483699712	0.140043054	0.272130715	0.406312439	0.246544293	0.870097957	0.917919764	0.317009942	0.026267633	0.541381021	0.229800774	0.534258864	1.188090702	0.29266044	0.326500532	0.207151953	1.287933222	2.522432448	1.572084444	1.817529121	1.389197831	1.604669159
ENSG00000047621	C12orf4	3.09679315	2.78947887	2.514172769	3.070810053	2.070746522	3.104137017	2.738912639	3.066414729	2.676693924	1.676714231	2.648062721	2.080497355	2.611875847	2.152520928	3.017417767	2.99398406	2.130700284	2.420536298	2.436249806	2.704524525	4.074659562	1.79210154	2.065872124	1.854123349	2.359897819	2.685357124	2.789134526
ENSG00000047634	SCML1	1.832557903	1.865285394	1.557331661	1.221982225	1.710930934	2.172727518	1.461900448	1.157464165	2.306285575	2.597933952	1.552514792	1.50904718	1.451482808	1.755874609	4.046648208	1.962471287	1.46715425	2.43719311	1.1062344	1.192206793	2.10171394	2.023784066	2.084377268	1.776840943	2.677639032	2.865198277	2.742622837
ENSG00000047644	WWC3	3.364219419	3.042024406	3.14816457	3.175805608	3.480937189	3.749512815	4.404610249	2.360572167	3.204380207	4.759257053	3.614109087	3.44151535	4.292509378	4.116389711	3.3421835	3.444079958	3.953004431	3.81888123	4.180688929	3.465230077	4.679660249	4.110839274	4.757562022	4.201131967	5.085450151	4.427793872	4.473962206
ENSG00000047648	ARHGAP6	1.131833096	0.721236149	0.298458905	1.500108577	1.737916017	1.058614356	0.716318431	0.99059042	0.813000873	1.039370049	0.554895284	1.196361538	1.317199857	1.044240224	1.208529745	0.984872211	0.702140651	1.985697148	1.022971399	0.947420794	1.100298177	2.939956205	2.980215453	2.544332058	3.255488648	2.38177065	2.622440782
ENSG00000047849	MAP4	5.789035381	4.828382785	5.129909423	4.848552838	4.737616463	5.454435844	5.651241167	5.608226726	5.174538249	4.459897141	5.835855878	5.803351045	4.537898617	5.281854008	4.7437573	5.858515688	5.288188737	5.485410726	5.445213539	5.027375253	5.212779425	6.1919929	6.408810347	5.930659288	6.295324465	6.012568674	6.140510784
ENSG00000047932	GOPC	2.884465074	3.134304739	1.976579932	3.005405378	2.895891989	2.761132059	3.241644964	2.91135795	2.90308263	2.729045862	2.630647764	2.142099703	1.979732709	2.598134108	2.983863719	2.897774802	2.763145958	2.901345776	2.26204522	2.955692214	2.993795713	2.268006133	2.255180434	2.514950388	2.563841479	2.835158071	2.799992852
ENSG00000047936	ROS1	3.920207536	2.55107299	2.018420531	0.921672444	0.182548656	2.519826189	1.921207797	0.022515537	3.453258121	5.394634179	4.184851546	1.837571927	1.736310462	0.939914844	4.263492689	4.796400481	3.03318334	4.711764698	2.560245391	2.750190571	3.903173275	2.522799008	3.275559875	3.55113453	3.208201967	3.402900866	4.525455035
ENSG00000048028	USP28	3.008345251	2.687445953	4.166329818	3.076297416	3.2738754	4.949983079	3.673499891	4.527445728	3.501744849	3.650408436	2.28816363	2.659618638	2.928773937	2.745069492	4.788732686	3.268088501	2.168144579	2.746280515	2.768603572	3.366469099	3.774460275	2.537383049	2.36165889	2.525407425	2.474487961	2.823374374	2.867174936
ENSG00000048052	HDAC9	2.46566892	0.791556551	1.80169672	1.542223375	3.052608913	1.766586681	2.466478341	0.838266047	2.42886597	1.690519902	1.034095955	0.564511822	1.201257457	1.858160077	3.649132564	1.811434038	1.692574495	2.896242781	0.478813423	0.574217791	0.949003699	2.634600238	1.559731631	1.832723968	2.64966374	2.131220697	2.616077695
ENSG00000048140	TSPAN17	4.712414194	3.373322472	5.534049148	3.865018086	4.579868016	4.50587823	4.572301559	4.903125061	4.298240401	3.179469648	4.659034013	3.479709138	4.299523087	4.254526018	2.866502503	4.8657209	4.538407794	4.278899156	4.393821164	3.205146934	4.87036472	4.440247948	3.994317228	3.873754151	4.113750499	4.077832606	4.02313113
ENSG00000048162	NOP16	4.084055758	4.064986292	4.53397442	3.76463278	3.35898273	4.045940908	3.564500116	4.714613701	3.683909755	3.797915677	4.908827315	4.731253854	3.487987913	3.137926434	3.945148829	3.946749572	4.743525739	3.944230643	4.125865969	3.64117606	3.556919836	4.278802538	3.500151929	3.872799216	3.107455212	4.954559265	3.616051809
ENSG00000048342	CC2D2A	2.64207076	2.171828103	2.711851682	3.444379506	2.198330702	3.190750748	2.997478492	2.610385885	2.119555385	5.152219932	2.864277285	3.368487604	3.18762366	2.230261433	4.957649987	2.477169575	3.055711058	2.864188126	3.384878704	3.461384492	3.203749308	3.569065706	3.034934066	3.228869472	3.025206019	3.690092984	3.046040475
ENSG00000048392	RRM2B	1.969284975	2.538006677	1.756775662	2.674094508	2.939059163	2.362228601	3.298906074	2.93105706	2.859319593	2.137437945	2.049846807	1.562420727	2.635062475	2.269778247	4.05587241	2.522063284	1.742342585	2.592495309	2.030876326	2.742659481	3.244561351	2.406860438	2.222993076	2.249163146	2.719967563	3.590326555	2.962582337
ENSG00000048405	ZNF800	2.633896146	2.615670536	2.554628142	3.23514956	4.221853886	4.071625394	2.664278027	2.560546223	2.781592624	3.523135357	2.118539138	2.030131226	3.374044846	4.363703752	5.905639718	2.949540536	2.515783086	2.677420291	2.171482271	2.542624559	2.140922591	2.305427767	2.783532087	2.452571715	2.656498659	3.542097053	3.292993721
ENSG00000048462	TNFRSF17	2.932097087	1.456895494	1.259103723	2.957312886	4.214008204	1.949736616	0.814755483	1.544262807	4.362953745	1.302488684	1.147834179	1.687602717	0.707124527	4.185914106	2.065586097	2.266165861	4.062346252	3.156802702	1.390783229	0.929161527	0.770593122	2.331160592	0.720439583	1.803954401	1.006585277	1.781447846	2.145553557
ENSG00000048471	SNX29	2.296430976	1.857809851	2.178469259	2.222721112	2.086050006	1.726212164	2.756743644	1.949986813	2.506799948	2.39926408	2.318626319	2.236856882	2.790907545	2.51901344	2.51885738	2.274664218	2.031434016	2.292560912	3.648580486	2.048522185	2.237107833	2.774350628	2.852420394	2.235414595	3.650776045	2.912611546	2.806561221
ENSG00000048540	LMO3	5.154011999	2.455246986	3.791918233	6.158213808	1.542510654	5.333574007	6.237951796	0.227600619	5.207119772	4.180935526	4.931361582	2.548752257	6.287311601	2.327713229	5.349145856	6.014603012	5.306579417	4.290711912	5.24845514	6.139015102	6.346293877	4.108022563	4.060894761	4.628184501	4.727691783	4.609796323	4.956837281
ENSG00000048544	MRPS10	3.970052957	4.093948854	4.338780944	4.158409742	3.895040818	4.760455166	5.241851621	4.761455493	3.616004744	4.030759819	4.313151507	3.602991271	4.451296847	4.168016176	4.94912401	4.391616515	3.244311693	3.778933948	4.065511997	3.781800324	4.169660483	3.218843151	3.145688866	3.794072698	2.10951435	3.220925795	3.596386576
ENSG00000048545	GUCA1A	0.147866734	0.28097175	0.164724502	0.083017387	0.103869419	0.019560022	0.590105667	1.644059307	0.14992007	0	0.353596559	0.111161817	0.019517038	0.272098458	0	0.248244568	0.334695264	0	0	0	0.066423478	0	0.042618565	0.026153871	0	0.017648732	0
ENSG00000048649	RSF1	3.589439923	2.735961851	3.727920455	4.134434535	3.627910286	5.374156162	4.687962091	3.793812668	3.077295988	3.399998184	3.940495666	3.022870227	4.025710989	4.239642442	6.393785133	3.983987722	3.273957433	3.667721852	3.4771333	4.628826077	3.835368307	2.030159483	2.884879204	2.307877294	3.47264373	3.628190335	3.605529891
ENSG00000048707	VPS13D	3.164736407	3.726242687	3.188196755	4.004159779	3.557287542	3.003053476	4.078490288	3.087602012	3.428398365	3.271483944	3.155190631	5.29303935	3.989039069	2.810021442	3.833507457	3.185092673	2.992862674	3.420327439	3.915989294	3.805405968	3.917412659	3.657171225	3.602551897	3.518258155	3.748847617	3.932741527	3.88223219
ENSG00000048740	CELF2	3.377288976	3.199292287	1.958441819	3.855959807	3.39523147	3.644698478	3.440738302	3.742415887	3.494825191	2.648035101	2.842626912	2.454531258	3.557128214	3.190667005	2.73807388	3.458063032	2.711468475	3.053177386	3.068543559	3.321786704	3.764133804	3.837034966	4.035342381	3.712243592	4.82724488	4.900103608	5.029748816
ENSG00000048828	FAM120A	4.855974752	4.664522662	4.863100929	5.126341043	4.895481978	5.588945448	5.242183278	4.940833901	5.082149041	4.249528775	5.466157238	4.716250157	5.459644728	5.574713101	5.975059213	5.138777615	4.599865247	5.916235379	5.538680936	4.913559645	4.755304221	4.683544879	4.651155045	4.384636991	6.136845554	5.390770849	5.469026353
ENSG00000048991	R3HDM1	3.116373075	3.363968615	3.634395785	3.508846948	3.841198242	5.17698492	3.813473383	4.311335993	2.930419437	2.555769537	2.873600616	3.033653814	2.972938902	3.472461777	5.227806525	3.331230832	2.755684505	2.789307752	2.634960284	2.467355135	3.342541945	2.648161686	2.511814629	2.219190209	3.177755181	2.841930864	3.096241609
ENSG00000049089	COL9A2	2.683595406	2.163608218	5.776130314	3.649063566	5.275558385	3.432454376	6.187282783	2.371394372	5.238007227	4.708496273	4.630655918	9.292089218	2.355326427	2.540319946	2.835996813	4.892284156	3.619929424	3.65047737	3.169472886	3.128567263	4.685183292	3.338773814	2.439157677	3.163200824	2.58963407	2.698529658	2.31697404
ENSG00000049130	KITLG	2.587292974	2.752044196	2.80721889	3.522733737	3.063131867	4.105376368	2.592000087	5.189852227	2.955651302	2.065696379	2.688119919	1.72381628	2.57086848	1.844393688	4.36872645	3.092413813	2.242825028	4.056123943	2.625857269	4.713547359	4.979376033	2.907613685	3.088814946	2.8466277	4.115582641	4.297697665	4.603578872
ENSG00000049167	ERCC8	1.79753184	1.304014482	2.038060358	1.769890196	1.403349536	1.966677786	1.835548197	2.093485809	1.718789028	0.804843272	1.693078763	1.452200049	1.823900143	1.594022969	1.689563071	1.674853814	1.5014901	2.009544248	1.704482473	1.018356432	1.156331891	1.791101402	1.680909419	1.563953712	1.617763945	1.756822621	1.819839825
ENSG00000049239	H6PD	3.134809071	4.245297895	3.073513499	5.033493483	4.307406666	3.626053588	4.014087441	3.396022448	3.397293685	3.32216035	2.523807821	3.959056048	4.103220656	4.217385836	2.588394434	3.49348082	2.616898724	3.371201978	4.239413318	3.138360689	3.745022149	4.359155671	4.518799483	3.425491531	4.677254522	4.505598805	4.277553362
ENSG00000049245	VAMP3	5.406570683	4.995719673	4.984069777	5.318110727	5.224086593	5.126692085	5.749748779	5.730474213	5.177806198	5.337268655	5.427012749	5.412612185	5.53972647	4.824039704	5.271787948	5.578811944	4.691316404	5.235022387	5.508685348	5.548038904	5.514166456	6.000462039	6.017794999	6.31274866	5.365881469	5.678269135	5.878659139
ENSG00000049246	PER3	1.940253216	0.959111335	2.623265223	3.127717462	1.849815159	0.831028395	3.584758104	2.209322347	2.737171885	2.283844748	1.431109435	2.957732626	2.952687673	1.727550206	2.747264932	2.305383988	2.099530865	2.783632659	3.237318966	2.389789807	3.301251076	1.66615667	3.487344851	2.9651101	2.382221788	2.840150994	3.62520034
ENSG00000049247	UTS2	1.868034798	0.685280864	1.826387812	2.773430948	2.072397398	0.881171239	3.268687397	1.671116705	2.265565917	2.250285531	1.49965968	2.494338801	2.46848166	1.664164229	4.295972757	1.995969255	1.545553288	2.284685872	2.843561824	2.442245527	3.532229672	1.295511453	2.652247843	2.477268031	1.1504167	1.994952568	2.720252194
ENSG00000049249	TNFRSF9	1.355038824	0.92530448	0.456438202	0.485702974	1.344339943	0.506797917	1.035609835	1.012118096	1.28044564	0.912898914	2.005766454	0.074728194	0.427510705	2.169681326	0.966153567	1.49029286	0.897334924	0.394045423	0.108207681	0.040198648	1.092241272	1.014805172	0.563305566	0.382667253	0.438392932	1.377662403	1.243242546
ENSG00000049283	EPN3	1.866484699	1.721101377	4.094709007	2.892159788	2.904312602	3.057474534	4.160218349	4.091327478	3.660232696	3.438161087	4.584547666	4.023033519	3.303979425	3.131938428	2.3052001	2.799052067	2.732705524	4.168152604	5.121943734	2.901125625	3.695180955	0.961442563	0.924809084	0.373819682	1.61945527	0.871301945	0.753788498
ENSG00000049323	LTBP1	3.427219972	3.936920562	4.268673925	4.391850189	4.645338518	4.202981837	4.545227068	5.631924953	2.527668414	3.423457157	2.246967422	4.82890064	2.412581024	3.78514248	5.410191834	3.145537254	3.00096448	4.60595651	2.356881876	3.326308673	2.893319492	5.273411451	4.356862161	3.883738104	5.537159371	4.983841835	4.354614363
ENSG00000049449	RCN1	6.326087874	4.615604626	6.941892722	6.127806591	5.388175758	5.962317655	6.837766677	7.355386337	5.736723923	4.643100019	7.000383165	5.768284913	5.334768477	5.380345039	7.16385091	7.021102125	6.050035815	5.517080381	5.230310627	4.961201941	7.204228769	6.711646327	6.246466995	5.568403071	6.249054653	6.25068498	6.50337577
ENSG00000049540	ELN	5.047232996	3.110615476	3.732442877	5.714797758	5.425445877	4.760582906	5.235432211	0.518620741	3.936609674	5.895106273	4.157747095	5.348898081	4.351112383	4.856776588	4.353076233	5.319993587	4.353351524	6.957102042	4.987261738	6.500397353	4.20739313	6.740873607	6.85429493	6.374147466	6.834774411	5.953062651	5.231731915
ENSG00000049541	RFC2	4.487235502	3.940288928	5.377099449	3.241007267	2.904168067	4.328886716	4.14628049	4.990029061	3.601114092	3.641661625	4.42107515	4.238572885	3.501337229	3.135065277	4.653977179	4.178435794	4.172599522	3.094406683	3.900567372	4.012747435	3.772688026	3.885281501	3.209957051	3.722214624	4.307304652	3.528946321	3.662604294
ENSG00000049618	ARID1B	3.051104073	2.940350953	3.458704842	3.618520588	3.743633446	3.609093024	2.935672836	3.601993581	3.170415434	2.368508557	2.598774895	3.197612237	2.93452405	3.887924881	3.525981145	3.134651384	2.632142556	4.002045373	2.993197913	3.066063351	3.149875534	3.494914771	3.849568988	2.872757854	4.35351385	3.795642286	3.824716946
ENSG00000049656	CLPTM1L	6.895217783	7.046425577	7.919191085	7.266627273	7.424073886	6.782526513	8.029331405	7.894963238	7.545520545	8.963361409	8.113757791	6.598667423	7.592337431	7.579051891	5.907522838	8.126838671	7.274550544	7.016774866	8.623822976	8.319843699	7.058846801	7.195701929	6.881468854	7.022911496	7.516842505	6.897748668	6.828695043
ENSG00000049759	NEDD4L	5.076935282	5.442907013	5.184534212	6.919649947	3.54934881	5.363584618	3.852538248	2.833070213	4.475655621	4.633791548	6.210688875	4.876767401	8.718430129	4.69237698	5.329478843	10.99690419	5.354871734	5.985092793	6.588818056	6.496585381	5.552878091	4.936463627	5.96856773	5.304569449	5.881334249	7.352555508	7.241449337
ENSG00000049768	FOXP3	3.339356909	1.89117418	2.000483222	1.435521921	3.920331416	1.751459436	2.826410185	1.59942254	2.551631675	3.081124844	3.208862129	1.02474519	1.69265037	3.413962291	1.949956941	2.382534458	2.294511945	0.818314767	0.725892942	1.142844711	2.648548275	1.235304297	0.670295598	1.156577832	0.872192849	1.147554183	1.790179828
ENSG00000049769	PPP1R3F	2.268799662	1.467138596	2.110239617	3.019732156	3.159682463	2.811117506	1.99471367	1.196128584	2.404758736	1.622625854	1.542619607	3.000953667	2.319678623	3.384954662	1.673493107	3.151004764	3.262986315	1.392987777	2.835265214	2.564370851	1.554790201	2.731526493	2.904233592	2.979676012	2.519916745	2.470773716	2.516312735
ENSG00000049860	HEXB	7.311784637	5.989454676	6.569276896	6.152347721	5.785940205	5.273862721	6.625980555	6.26081606	6.424388031	6.650684152	7.499670521	6.202748775	6.357930223	6.294479229	6.758436438	6.830711673	6.97829861	6.310463733	7.968620718	6.405415507	6.828098393	6.630254018	6.184649253	7.191602128	7.084138694	6.11813543	6.478386198
ENSG00000049883	PTCD2	1.368567224	1.500888714	1.635517598	1.809928866	1.019851335	1.530575198	1.582127225	1.900528731	1.535590169	1.265742926	1.750074775	1.988517461	1.426661944	1.042882432	1.644829969	1.292440173	1.116417992	1.595412952	1.628157665	1.21768362	1.196241918	1.190501083	1.155833409	1.595646873	1.324251847	1.265244844	1.571633128
ENSG00000050130	JKAMP	4.248565196	4.08151859	4.626824583	5.274075255	5.784095615	4.866907978	4.641210748	4.812441749	4.110354891	4.049151532	4.059208162	3.651120594	5.030022607	5.57881798	6.294374459	4.201429988	3.934148468	4.598514089	4.710497891	3.864839853	3.985892018	4.649397027	4.033000043	4.598400939	4.687458271	4.54673398	5.111156541
ENSG00000050165	DKK3	4.491166852	3.786889053	5.139039668	5.505433665	5.193594352	3.987584639	5.652512308	4.348352828	2.872468287	5.670851664	4.110204531	7.654349609	5.023969425	5.034845172	4.455419287	4.479353454	4.01496224	5.772756636	5.045006042	4.638490942	5.928140516	7.163679863	6.506624156	6.569331587	7.716805746	6.236664813	6.345474441
ENSG00000050327	ARHGEF5	3.615922376	2.96702839	3.933534871	3.172233069	1.894581093	3.570620793	3.278377345	4.172015394	3.308075407	2.054542892	2.833493289	4.378414516	2.969132067	2.399605888	3.228450853	3.737816533	2.989482379	3.682550825	3.617039828	3.003753334	3.227380665	2.680967912	3.405803164	3.126355087	3.139336876	3.136260303	2.682476665
ENSG00000050344	NFE2L3	3.321437495	2.42972843	2.20368354	5.299779487	3.812066893	2.9917912	2.456125373	3.371950498	3.327718977	1.806216805	1.906498129	1.662456183	3.200896644	3.857662572	4.557851176	3.680076759	3.169371862	2.251940213	4.747570008	1.818981412	3.655660944	2.333569713	2.208707651	2.326333124	2.15509508	2.419735732	2.839842716
ENSG00000050393	CCDC90A	3.715421178	3.81682495	4.700694942	3.445020807	4.234118063	3.85101939	4.445786285	5.780362598	4.030389053	4.525605372	4.272635383	3.651327284	4.440719701	4.767961947	4.323658291	4.043991857	4.032030294	3.448619519	4.33465408	4.731921782	5.254662065	4.119538785	3.73508887	4.455636277	3.526582179	3.733907448	4.007868243
ENSG00000050405	LIMA1	4.552241797	4.271470498	4.4655109	4.5841688	4.619823809	5.200088409	4.802374189	3.56315813	4.716826319	3.6377957	4.479928971	5.696653228	4.689517226	5.703086853	6.091888091	4.304934443	4.189951036	6.235137303	4.65287078	4.938055206	4.477644951	4.47090774	4.679620843	4.898416372	4.938116385	4.931914664	5.427921225
ENSG00000050426	LETMD1	5.252589748	5.419053417	4.777808941	5.608903843	4.853571556	5.200775045	5.444256248	5.155020578	5.326853694	4.458841304	5.062657096	5.571297583	5.443281743	4.664147159	4.656782364	4.283899554	4.954819792	5.290708226	5.837509359	5.401097958	4.189326447	5.277568239	4.954131155	5.053980168	5.307734519	4.715108129	4.878686111
ENSG00000050438	SLC4A8	1.007633268	0.358101391	2.518235491	0.765965793	0.802102205	1.78845603	0.899667533	0.776076187	1.617533583	2.493688319	0.480889638	0.668458649	0.32800001	0.912237498	2.587540216	0.64308316	0.869882458	1.369834962	0.623351856	1.45540745	2.6024355	1.429016	2.922007507	1.579749775	1.350050225	1.394047619	1.350242631
ENSG00000050555	LAMC3	3.508922989	3.10527243	1.182546114	2.261942955	3.019128992	1.552554138	1.692458444	4.889434603	1.870664572	4.572052905	4.638282405	3.799709023	4.521704075	1.857089234	0.921788963	3.090892376	1.754126413	3.365009377	5.262290324	3.141609357	2.182387202	4.535984495	4.924964483	5.059056704	5.277192535	3.837559817	3.434115771
ENSG00000050628	PTGER3	0.337120765	0.273809471	0.204779269	0.54164369	1.657841191	0.272559545	1.277098035	0.240110353	0.336182824	0.196090804	0.209001614	0.249609171	1.371174093	2.022161826	0.293165632	0.201264986	0.195095577	0.177466262	0.322915714	0.789504745	0.05578261	1.574760322	1.357056477	0.646765421	0.961829254	2.651903563	0.472087401
ENSG00000050730	TNIP3	1.856077372	1.8180202	0.748849334	0.884573697	0.22285401	0.777967126	1.185143431	0.473280906	0.864564539	1.059292972	2.016649638	0.135605919	0.351870266	0.593003752	2.320169821	3.390345767	3.932032816	0.419098735	0.233065882	0.243480202	0.4625717	0.908942764	0.929338049	1.533757688	1.031345788	2.400770163	1.802677137
ENSG00000050748	MAPK9	3.519214783	2.949258507	4.866052391	4.236308921	3.74443023	4.566309818	4.147176427	3.482202926	3.700328737	2.666018016	3.280528785	3.000099182	4.484215485	4.779417326	5.849846678	3.428350122	3.483016029	3.580941401	3.79763559	3.7787868	4.039033084	3.62761851	3.523850466	3.531992722	3.852228611	3.885271738	4.01894568
ENSG00000050767	COL23A1	0.730451279	0.436774828	1.025893443	0.707848985	1.108417401	0.542057916	0.818327857	1.359993371	0.434530555	0.422549498	0.605705768	3.632745157	0.284326973	0.508730852	0.549380356	0.466872442	0.894418118	0.611293269	0.362109626	0.23345985	0.311041519	1.36353556	1.222118283	1.021742658	0.740505373	0.771382766	0.683063101
ENSG00000050820	BCAR1	4.893289395	5.47054988	4.962771101	6.062408858	4.622321293	4.466790238	4.553090126	4.827768225	4.576655155	5.011500111	4.476077043	4.870162481	4.627268302	4.82976332	3.710591563	4.794088298	4.034550286	5.91466019	5.133530647	4.182334757	4.772487456	5.427056342	5.595766205	4.984056102	6.621900951	5.106825677	4.996194385
ENSG00000051009	FAM160A2	4.589200199	4.26774552	5.728837499	5.221873215	3.47292961	4.399424056	4.279151817	4.963608214	4.869629621	4.878563507	4.80775676	4.57176781	5.185152948	3.736366751	3.533363998	4.614297587	5.137036212	5.44797585	5.205447254	4.488540716	5.215686361	5.073044705	5.135649782	4.858000894	5.035606316	4.959264753	4.560403152
ENSG00000051108	HERPUD1	6.878075443	5.822704658	5.655826924	6.650919618	7.283171717	6.990977544	6.075113282	5.544102034	7.678586055	6.304733708	6.080367731	5.916424095	6.254813212	7.221007027	6.33891462	6.394582736	6.957798547	6.656410561	6.164575119	6.021544132	5.987907467	7.044962342	6.482583722	6.74628589	6.956509747	6.333724264	6.354330497
ENSG00000051128	HOMER3	5.329346084	4.202323681	5.098507989	4.631959865	4.021399773	4.58376577	4.012935111	5.048550084	4.062104438	4.999138634	5.690741135	6.595779629	3.48095011	4.248124921	3.21345616	5.426221138	4.887486278	3.08615024	3.439911648	4.398576116	4.356481902	4.777261892	4.542090861	4.414311461	4.678438168	4.001631126	3.509404487
ENSG00000051180	RAD51	2.272327825	2.484256739	2.731700259	0.59755215	1.482022175	2.028625727	1.772552908	3.206785424	1.050501697	0.183430616	2.202141851	1.68524049	0.75834241	1.033948003	0.581275073	1.957353751	1.185511377	0.733659769	0.382721474	0.902183973	1.0333067	0.573962925	0.234554049	0.33748618	0.643985449	0.715175577	1.050090684
ENSG00000051341	POLQ	0.956858092	1.458985626	1.51028344	0.530887772	0.87938426	1.857037463	0.746911221	2.165567902	0.658156631	0.291783884	0.971797722	0.496240419	0.560961414	0.589128753	1.994217647	0.825147363	1.099301938	0.345612111	0.263530848	0.160903413	0.69556094	0.065715402	0.023074623	0.125421389	0.205755331	0.085550972	0.187921002
ENSG00000051382	PIK3CB	2.90832104	3.012990515	2.984676839	3.415685665	3.292261991	3.51525829	3.348175753	3.981313825	3.151965944	2.443617259	3.062660549	2.660926336	3.590685846	2.388616633	4.519189617	3.571628274	3.009974139	4.010054729	3.415385507	2.265745926	2.878807723	2.588799771	2.821967306	2.671528895	2.988028395	3.299037999	3.37222639
ENSG00000051523	CYBA	9.790705257	10.11103131	8.174381449	7.552599939	7.955306991	7.42921423	8.27460645	8.083878174	9.612534962	9.06370516	9.72943381	7.972997012	7.122869399	7.662112907	4.555251725	9.806530289	9.730993115	8.79512729	9.174930675	6.941082829	9.357804894	9.366407462	8.653088687	9.671443763	8.680876375	8.734631726	9.016880699
ENSG00000051596	THOC3	3.92812393	4.289760706	5.076601849	3.108149726	3.877714807	3.885125282	3.250972182	4.314080167	3.220043555	3.55363083	4.070020019	4.534472533	2.898281888	3.072567183	3.815104017	4.060030085	4.140017851	3.984653145	3.945158195	4.359507114	4.082591897	4.100489941	4.273583025	3.541304194	3.142264749	3.449124208	3.517515073
ENSG00000051620	HEBP2	5.707533073	5.54964453	5.99078699	5.359500086	6.567662565	5.679733429	6.070923799	6.291122801	5.258884452	5.337885889	6.313704785	5.377238299	5.427663155	6.504987375	4.970324508	6.105816341	5.166454355	5.873643431	5.383424365	6.131142894	6.049428201	5.752117007	5.08869709	5.786162443	3.82200607	4.856512679	4.962419461
ENSG00000051825	MPHOSPH9	2.702271887	3.563097101	3.672368765	3.362687294	2.945508449	3.948834426	2.982670557	3.330139585	3.062517224	3.16951137	2.782534376	2.753591701	2.593294006	2.707398892	4.084302426	2.532688496	3.518207789	2.182857531	2.585551481	2.904628601	2.794324363	1.366985177	1.892402684	1.475816424	1.575278441	1.991020189	2.652637927
ENSG00000052126	PLEKHA5	3.126531855	3.763347831	3.664494218	3.170471519	2.905895755	3.731389636	4.367426983	3.493532057	3.41719767	2.651756645	2.607761134	3.112303129	2.828184732	2.509130813	3.956948765	3.33392029	2.195728697	4.271261317	3.189819816	4.270558842	5.030384638	1.932635715	2.687206295	2.075008853	2.861459166	3.413549404	3.322215163
ENSG00000052344	PRSS8	7.077456652	5.231632086	7.477426388	6.771727148	4.716376384	6.16902905	7.235851491	3.935007067	6.490358331	6.850761925	6.730300298	6.899924825	8.362119167	7.053676137	4.721514844	7.283301384	6.886501374	7.040826693	8.66665009	8.686710613	8.17023054	5.742477867	6.336660082	6.571684394	6.328658773	5.435341893	5.706903472
ENSG00000052723	SIKE1	3.731346187	4.200441577	4.394678761	3.552229498	4.106222673	3.50415001	4.333194716	4.904243227	3.410741345	3.353354347	3.995972872	3.466914195	3.961252884	3.762880293	4.119364478	3.786784527	3.905784105	3.621969796	4.009078389	2.83492354	4.102809279	3.29308645	2.978169998	3.306731783	4.086087382	3.722203692	3.776904093
ENSG00000052749	RRP12	3.131390285	4.437101205	3.825571954	3.269262104	2.699269551	3.995584012	3.530170648	3.669707122	3.335255995	4.649506247	4.171374983	3.947647457	3.485413946	3.41165131	1.476283171	3.641846559	4.377519429	3.062085437	3.821659199	3.712529752	3.656393399	3.2930158	3.508872295	3.164316457	4.052676724	4.023335204	3.209177278
ENSG00000052795	FNIP2	2.584794176	2.105262372	3.614544955	2.206486944	1.588583925	2.932584696	4.061793475	2.318507742	3.470601938	3.548757188	2.773363425	1.682865402	3.05629392	3.953013747	4.294076649	3.391619264	2.978596526	4.215740713	2.741471301	3.522809049	4.959802606	3.037101036	3.820393436	3.186546513	4.049439093	4.202441231	4.113425468
ENSG00000052802	MSMO1	4.044551496	3.965599608	3.777819459	3.814109447	4.580266106	4.262493294	4.159152837	3.491558115	4.298394384	4.822342658	4.519416097	3.340839958	4.460657389	5.175400845	5.234493656	5.162310757	4.049395527	5.012220025	4.316203681	3.469378079	4.707320476	4.247654135	4.132552167	5.492583877	3.77385922	5.188586868	5.178734557
ENSG00000052841	TTC17	5.174630124	4.986542911	5.5074363	5.497803946	3.855740592	5.156841525	4.882212622	5.15703158	5.091128566	5.385099662	5.294076649	5.425982898	6.204029176	4.059883039	5.806656592	5.034735147	4.991639751	5.41839237	6.05378907	6.666600386	5.187427299	4.832307757	5.177921778	4.656971089	5.233401099	4.932906843	4.940223141
ENSG00000053108	FSTL4	0.494960327	2.495068324	1.453175137	4.839511194	2.42017246	5.013283587	4.042066443	0.421134412	1.035504267	0.848959184	0.486839976	4.346077535	5.278051675	1.625728712	1.318924164	2.906538535	1.860080826	1.123282133	3.117640193	1.990174324	1.121353648	1.249099417	2.104165539	0.939624534	2.298623127	1.094303642	1.237153734
ENSG00000053254	FOXN3	3.17954449	3.478208204	3.950916271	3.153492448	4.038076165	3.019751723	3.860068904	3.841631017	3.287393982	3.856587375	2.481004378	3.55059289	3.388053115	3.471083385	4.590853484	3.141610991	3.087062226	3.824380911	3.290008522	2.784583549	3.641048861	4.373891772	4.644917623	3.789092781	5.232944664	5.051515668	4.992170205
ENSG00000053328	METTL24	0.381515957	0.030999883	0.193842379	0.265574918	0.724593523	0.087755967	0.142295795	1.388955464	0.241123843	0.309097006	0.191165918	0.166343959	0.115346659	0.368732596	0.210317788	0.067486593	0.066239809	0.228616776	0.323106007	0	0.464734128	1.270349529	0.877148205	0.387507024	1.326025296	0.793136786	0.672812724
ENSG00000053371	AKR7A2	4.948156945	4.553157725	5.111607274	5.944326705	5.229557161	4.134237371	5.58016961	5.801117258	4.503711272	6.168439463	5.22570681	5.501334044	4.93364817	5.001329372	3.246769856	4.868864523	4.385203225	4.878323175	6.015954673	5.446070918	5.972966005	5.706878614	5.117474799	5.704797283	5.06599875	4.988466562	4.772091512
ENSG00000053372	MRTO4	3.845128705	4.365069586	4.269938288	3.725075815	3.600709823	3.338972007	3.916772796	4.687738193	3.106249478	4.788017448	4.278899156	4.518428129	3.509999802	3.161070192	2.664644395	3.841208308	3.521540768	3.025769448	4.348777718	4.089684577	4.065158675	3.743181022	3.377332015	3.454395703	3.708407983	4.066881379	3.343380816
ENSG00000053438	NNAT	0.609750235	0.97529194	0.802489379	0.586934759	0.470823163	0.749439873	0.621798234	1.207705476	0.817529121	0.72175062	0.201177145	3.272332305	0.825925617	0.458551044	0	0.6448475	0.445281751	1.471614092	0.398539725	1.468296574	0.359965268	1.286266098	1.481159419	1.304768017	1.318241631	1.452015499	1.207836642
ENSG00000053501	USE1	4.490499534	3.685615029	3.93310992	4.215445635	4.292582997	4.600519539	3.849869191	4.600466017	3.95822093	5.431646358	4.788659612	4.957965658	4.062259894	3.778345268	4.847049827	4.560403152	4.817193455	4.158264309	4.154259146	5.075973245	4.086410139	4.801225925	4.373286274	4.944928705	4.585461347	4.221157874	4.331024404
ENSG00000053524	MCF2L2	2.823539461	1.667374433	1.494651133	1.824213882	1.961612216	2.26291117	1.797834769	2.75901518	1.485122799	1.431467852	2.440944227	1.789407921	1.260447259	1.396548613	2.617286727	2.291965954	2.028410023	1.682020383	0.76434021	1.18995736	1.782186272	1.755605465	1.304382537	1.697168864	1.798689266	2.610541801	1.944236267
ENSG00000053747	LAMA3	3.697918349	5.669505883	0.916227448	3.834175212	3.158778106	3.286847149	2.163910872	1.331882891	1.802536527	1.027302702	2.676170353	5.829552772	4.81734697	1.619103074	2.569318522	3.116309856	2.232783534	5.444792939	2.89715909	1.986006742	3.193180354	3.622403296	4.642326122	3.888382834	4.421432029	3.914908892	3.959185912
ENSG00000053770	AP5M1	2.971116775	3.053735211	2.935506894	3.474578813	2.823176652	3.218705234	2.854983046	3.165804235	2.920834448	2.281932623	2.535500591	2.764940573	3.229004882	2.523223197	4.089752363	2.847864653	2.639387308	3.234033733	2.989640411	2.4199622	3.079084507	2.678928251	2.497395211	2.587897802	2.975932779	3.012393466	3.398072586
ENSG00000053900	ANAPC4	3.228286142	3.437860244	3.123839985	3.362633997	2.611403759	3.025753505	3.748450499	3.749212441	3.702047981	3.899765352	3.267008361	3.482448196	3.476303912	3.107100295	4.599877146	4.015015782	3.688046044	3.276036538	3.656507811	3.829859705	3.385255694	2.649629254	2.508408368	2.750570062	2.234213121	3.172991475	3.16021028
ENSG00000053918	KCNQ1	3.462353394	2.856814428	4.496935245	5.264780362	3.374264687	5.367192815	3.668595707	2.206064905	3.387304633	3.122639591	3.670171847	3.02106747	4.447711427	3.063751423	3.508720205	3.388567041	2.888390628	5.105481135	5.896872443	4.96278498	4.73901637	4.775914424	5.022691828	4.562810231	6.038111293	4.441941553	4.592875582
ENSG00000054116	TRAPPC3	5.191041443	4.884348822	5.19224941	4.896397801	5.958916896	4.502095056	5.287908111	5.748249214	4.889931005	5.39420543	5.149694287	5.475360551	5.093522148	5.277951282	5.159960115	5.309434516	5.545943665	4.731384205	5.180613351	4.992587176	5.429016669	5.229941632	4.84116301	5.423934431	4.178794302	4.724677554	4.738184157
ENSG00000054118	THRAP3	5.080845236	5.332840383	5.011043831	5.185581149	4.988489285	5.237437523	5.282328596	5.457367745	4.669043778	3.792584692	4.526744917	5.034827569	5.217928626	5.301335226	6.620385533	5.148193863	4.709919196	5.109001095	5.314845137	4.398500871	5.209324687	4.73273591	4.747929785	4.640482112	4.700866915	4.849589004	5.214023751
ENSG00000054148	PHPT1	6.293355769	7.259630291	7.004445211	6.731726323	6.262844664	5.867958222	6.782382353	6.699135154	6.861496387	6.930074965	6.947958313	6.625166726	7.812459719	6.534827333	4.154785711	6.780139465	7.349188327	5.945254196	8.531104592	7.091054496	6.317504871	6.650290666	6.319014518	6.911511833	6.225161154	6.28882917	6.203845213
ENSG00000054179	ENTPD2	0.641778136	1.321016023	0.59823084	0.541073687	0.320974447	0.89057043	1.796639282	2.572099	0.214272798	0.980393881	0.645735778	3.831299642	1.15496551	0.43528508	0.547634411	1.48769214	2.508299337	2.839883018	1.114193758	1.264818637	0.464148594	0.682104907	0.267222956	0.858139384	0.407505035	1.207561806	0.588185725
ENSG00000054219	LY75	2.401155315	1.717337538	2.274109555	1.285526507	2.836778527	1.388944446	1.615609334	1.175179654	2.700468572	2.004652395	3.514134888	2.116321502	1.665047065	2.629780914	3.27404841	1.949422875	1.284022491	2.721057617	1.912032804	0.531087464	2.934458	1.61301766	1.490143933	2.100947381	1.990613654	2.316047242	2.924652908
ENSG00000054267	ARID4B	2.91611927	3.779511881	4.571525131	4.106607954	2.47376094	4.155716856	3.882574581	3.586152233	3.849989255	2.917170118	2.743351236	2.891759405	4.165823526	3.385128661	4.60876194	3.380396992	3.44717582	4.176665851	3.937824583	3.340616387	3.877646104	4.011093045	3.250412881	2.064613873	3.251832686	3.745947209	3.717846384
ENSG00000054277	OPN3	4.629251693	4.092308937	3.927659461	4.271918642	4.565481414	4.1654055	3.126530203	2.55489332	3.013648056	3.871439558	2.784319708	2.837109668	5.85101939	4.468570284	4.473799897	3.851209335	4.441915002	2.739636434	4.289738577	2.604284865	2.808144066	3.918405318	3.331477359	4.13311138	3.973133665	3.288339366	3.251560047
ENSG00000054282	SDCCAG8	4.247373108	3.681314323	4.00637882	4.079053778	3.795496833	3.506805024	4.243844229	5.182930609	4.335661895	6.242600601	4.294716313	4.181524004	4.315522758	3.429342797	4.755208065	4.275796737	4.695559603	4.900122934	4.715739651	5.198348777	4.573756237	4.342405405	4.254571368	4.707938855	4.779522387	4.420132027	4.469853424
ENSG00000054356	PTPRN	0.80304183	2.802970718	0.918936491	0.138670323	0.389985243	0.26917681	0.424667378	2.971171969	0.062518537	0.504664117	0.415952239	0.109243668	0.154458778	0.560116234	0.404003882	0.322088514	0.528984316	0.091557944	0.068719232	0.076071958	0.120062709	0.829497264	0.108141695	0	0.098723265	0.383672777	0.075537286
ENSG00000054392	HHAT	1.476065375	1.060248032	2.529523633	2.579870429	1.532601231	2.0721058	1.940794445	2.518615706	2.169460058	2.43705192	1.729648476	2.309967764	2.029343332	2.022573771	2.168651662	2.421085925	2.450060454	2.651947176	2.723709267	1.276961112	2.779675762	2.242456171	1.746682531	1.578745536	2.671465489	2.230670307	1.466700199
ENSG00000054523	KIF1B	2.286195113	2.722876915	2.375450975	3.036712558	2.366571211	3.573071509	3.352519845	3.594524664	2.346503096	2.190042725	2.219819039	3.350698079	3.256437048	3.316092147	2.847786498	2.578873519	2.113487146	2.536408555	2.969916702	2.166949984	2.653605798	2.410897341	3.001292436	2.747282121	3.209230316	3.363349125	3.396300627
ENSG00000054598	FOXC1	1.095215554	2.914378913	1.657617141	3.206197783	5.457738738	1.870759249	3.982537314	1.663066757	2.465783833	1.075628465	0.755162763	4.201947456	0.395511446	2.20139862	5.214975713	2.005802377	1.910556151	2.118309885	0.353753495	0.994164052	1.983619329	2.888437389	0.962857703	1.68304513	1.072249891	3.404212392	2.322242568
ENSG00000054611	TBC1D22A	4.76313002	4.285461405	4.092232814	4.659582106	4.271485439	3.889025673	4.404644307	4.036520917	4.576358873	4.386231545	4.705568804	4.363009834	4.250772132	4.43293269	3.872759824	4.485504112	4.179972766	4.701454796	4.446600318	4.537898617	5.136544141	4.69102042	4.628680289	4.71606903	4.549231737	4.347892388	4.422280103
ENSG00000054690	PLEKHH1	1.243632526	4.723045172	1.613545797	0.352108771	0.970129917	3.674144236	2.12853427	2.988722855	0.852996789	1.306781353	1.60499644	2.812777496	1.827050737	2.255077682	2.40990139	0.821939559	1.187666413	3.465896126	0.834483894	0.749634663	0.934114114	1.057117504	1.143210539	0.914320354	1.618741397	1.01516212	1.220589988
ENSG00000054793	ATP9A	2.683936696	1.593334646	4.314051156	3.251929612	2.595004694	2.791605725	3.894226016	5.292796471	2.794827561	3.834053825	2.811916923	4.06222535	3.549521321	3.572732054	3.685760781	3.849398845	2.674596237	3.941087526	3.73684296	2.908071199	3.537370623	2.909154811	2.893853381	2.378014918	4.297448232	3.361580292	2.963581397
ENSG00000054803	CBLN4	0.630482823	0.279269215	0.261217871	0.217117778	2.020882627	0.440464309	0.131860878	0	0.070200116	0.188780698	0.021033773	0.412890976	0	0.618732941	0.250064156	0.181470256	0.637704831	0.183410289	0.022372217	0	0.049395736	0.914994589	0.483493351	0.252694191	1.86588715	0.447890182	1.025106776
ENSG00000054938	CHRDL2	1.796498083	2.350570794	0.939252159	2.020221262	4.79231398	2.686139668	1.710701757	1.085669391	0.509474924	0.884508836	2.207499336	0.306534069	2.671157476	1.892324962	2.664594338	1.882279151	2.140497286	2.585935991	1.469578655	3.174376056	1.235481995	1.865435856	1.227605547	1.758034486	1.694171483	1.635122856	1.686980039
ENSG00000054965	FAM168A	2.936146043	2.446139751	3.060484969	3.066450896	3.148626665	3.522068307	3.823341762	3.81492976	2.505085539	2.571679237	3.291392855	3.350208679	2.662339963	3.81912656	3.686253987	3.373371198	2.597204579	3.058074005	2.579197047	2.273184644	3.119341235	3.529795965	3.413523679	2.775126415	4.127715811	3.339763082	3.786606816
ENSG00000054967	RELT	3.260195818	3.520447393	2.812001154	1.903412397	2.328534914	1.331854236	2.676380255	2.536008126	2.896785275	2.010232012	3.347719508	1.040289283	1.08533627	1.982623102	0.928034461	2.543738374	2.722946843	1.506297265	0.97684311	1.468515547	2.701003369	2.858432637	2.484145867	2.421848051	3.297333771	2.65842173	2.640204439
ENSG00000054983	GALC	3.305178207	2.855862161	2.30416931	3.696528046	3.163519664	2.76841302	3.839092904	3.835469372	2.884076229	3.258083186	2.992695932	2.245428729	3.430843239	3.233515377	5.339985361	2.892750441	2.177943298	3.44069047	2.771967956	2.404826845	3.196492165	3.466339988	3.221532216	3.530507781	3.464759739	3.644340854	3.756329476
ENSG00000055044	NOP58	5.233266868	5.42785755	5.093801	5.026897416	5.19323556	6.37023753	5.933860582	6.026335313	5.169331772	5.669588082	5.822595048	5.284084696	5.458798661	5.020893291	7.363346321	5.525787008	5.56573425	5.023543685	5.137888737	6.269248263	5.949707673	3.831917766	3.707392265	4.290254821	2.908538174	5.416181058	4.946857161
ENSG00000055070	SZRD1	5.441802155	4.815396105	5.450468964	4.752860963	6.940307724	4.977101293	5.568327061	6.003705668	4.710101097	4.83451403	4.911010814	5.097143025	5.226947745	6.330201626	4.549853962	5.083511239	4.359127552	5.017440929	5.349697886	4.231086747	5.632186771	6.04697118	5.647973531	5.306969413	6.319074148	5.82429689	6.018086651
ENSG00000055118	KCNH2	0.886213772	0.614952903	3.583976322	0.695706136	2.101831578	1.787089721	2.750900159	1.01678868	0.597066767	1.2136459	0.596336001	2.197660985	0.359873087	0.860184943	2.431957188	0.391480692	0.848444073	1.053139147	0.913036831	2.248234243	1.359313128	2.019758838	2.302722627	1.899202705	2.507944292	1.574508458	1.935199473
ENSG00000055130	CUL1	4.735256792	4.064641463	4.357622378	4.044848715	3.128837774	4.101423167	4.342305836	4.875229611	4.214186989	3.710492381	4.001874286	4.272515951	3.856846292	3.071149977	4.777014599	4.170181458	3.796639282	4.020919953	4.030821604	3.965313312	3.824533663	3.769866929	3.688583227	3.958313745	3.643706142	4.069745124	4.3898077
ENSG00000055147	FAM114A2	2.75413069	1.933625511	2.463533528	2.751221609	1.806550911	2.151293835	2.896541178	2.714179564	2.580200972	2.067652483	2.082160966	2.296005072	2.389346536	2.258063582	3.410285469	2.221023273	2.364768513	2.686280885	3.015105014	1.890789085	2.266939421	2.569082724	2.420878493	2.387053674	2.964744246	3.318853323	3.406718968
ENSG00000055163	CYFIP2	3.648707022	5.076909636	4.946810384	4.363248187	4.037988343	4.950930264	3.227057143	3.013151355	3.943640072	4.101574444	4.310020133	3.824564212	3.6773391	3.53862507	5.203706246	3.750863723	4.89103513	3.691154458	2.613708443	4.358944764	4.804409851	4.471285024	4.281994918	4.59792442	4.790667793	3.832626762	4.350115307
ENSG00000055208	TAB2	4.152288899	3.845319426	3.988502918	4.743369549	4.427713432	4.627986138	4.307042298	4.340932508	4.186896674	2.586913628	3.854723795	3.072279051	4.098689044	4.740738714	6.160452333	4.166329818	3.359571771	4.395481011	3.633628826	3.840271869	4.329015928	3.840835819	4.228780218	3.824727127	4.465667614	4.610717777	4.920021697
ENSG00000055211	GINM1	3.749534268	3.537271214	2.934852368	3.885828131	4.377623538	3.041525114	4.549626049	4.308972403	3.752234781	3.620738882	4.262147477	3.477288758	3.613578799	4.260040715	3.755079849	3.744419466	3.382297887	3.815657398	3.691589996	4.393930965	4.175069446	4.089243894	3.905322015	4.476265023	3.117041693	4.333216188	4.227402231
ENSG00000055332	EIF2AK2	2.745729981	3.474552856	3.233644217	3.275047287	3.716047074	4.494748403	3.79653546	4.598198438	2.568168339	2.946437052	2.470607144	2.110089246	3.06354781	3.950878955	5.268460594	3.409001186	2.260977099	2.666911077	2.204654085	2.336420509	4.153602696	2.222693295	2.606539352	2.685467019	2.536793957	3.192042627	3.815104017
ENSG00000055483	USP36	4.314812517	5.089709997	4.897472787	4.337083076	3.829260999	4.552377071	4.892556173	4.596279223	4.740862816	3.975510966	4.754518766	4.757145956	4.217005762	3.80760222	3.023564088	4.001036565	4.85676663	4.109226816	4.313507081	4.599049942	5.003687681	4.352080514	4.994923613	4.354282886	4.71203444	5.143013755	4.616363579
ENSG00000055609	MLL3	3.459903696	3.460768771	3.918405318	3.243477156	2.41875396	3.760966058	3.58731698	3.25865158	3.704960471	3.159312714	2.711124824	2.996837033	3.689545181	2.537360682	4.007356988	3.460532893	2.965828604	3.565743388	3.100701861	3.331667959	3.035747061	2.478306589	3.536711912	2.546966053	3.562913999	3.914708021	3.625340635
ENSG00000055732	MCOLN3	2.407834022	1.207811659	1.130752992	1.305649562	0.510693604	1.967349394	0.718258592	1.118778319	1.693457964	1.437408864	0.646066782	1.042441225	0.831676222	0.844143777	2.970277565	2.276645543	1.202825161	1.233980066	0.514277823	0.950852086	3.982582947	2.195483041	2.461738086	2.818956878	1.957665773	1.9565511	2.844745177
ENSG00000055813	CCDC85A	0.38438916	0.200631153	0.866206929	0.740524369	0.7717732	0.132782523	1.406302642	0.057081727	0.364151048	0	0.361045147	0.13678134	0.366731217	1.546205505	0.375085041	1.126642531	0.820466554	0.735195476	0.354551459	0.138304653	0.824602499	1.43103453	2.616642349	1.989952792	3.113408797	1.853404879	2.250658454
ENSG00000055917	PUM2	3.841137844	3.936317566	4.145685606	4.15709223	3.874924806	4.894938993	4.342419629	4.6846785	4.209094597	4.073237555	3.457397297	3.717287083	4.25828524	4.066958852	4.93925009	4.086979033	3.561533879	4.031104016	4.219160774	4.18474842	4.719484655	3.580977568	3.885105754	3.701393801	4.611260922	4.388657958	4.43005105
ENSG00000055950	MRPL43	5.284662185	5.493432784	6.203277518	5.191460003	6.126782929	5.512410215	5.717138996	5.357425323	5.340683319	6.289773614	6.087982542	6.172649522	6.052050653	5.702358336	4.400886266	5.63515653	5.931661785	5.696252607	6.63563687	5.959575434	5.836656349	6.120789444	6.060373856	6.199207074	6.36550533	5.268134924	5.245594537
ENSG00000055955	ITIH4	3.080495649	2.697091002	2.877844352	4.126890282	2.287451609	2.417941605	2.490960273	2.158440442	3.170195882	3.507515586	4.724481111	2.661291275	1.892060674	1.473875211	2.105838964	2.732662115	3.991354042	2.678268008	1.778200164	2.749409837	3.233397264	2.87668785	3.079833762	2.45065965	3.022714018	2.734462512	2.298787331
ENSG00000056050	C4orf27	3.658451436	2.774576239	3.333455221	3.955824241	4.232883283	3.683449435	3.526707363	3.919092143	3.07511157	2.9391551	4.036028511	3.240514308	3.517930742	3.713530863	5.14028786	3.588480788	3.716727565	3.207229122	3.380169769	3.598603411	3.473046545	2.691203602	2.692545484	3.220320667	1.857451578	3.112278104	3.608489922
ENSG00000056097	ZFR	3.717714803	4.689528408	4.119613482	4.075592528	3.952501312	4.608696897	4.570450787	5.170021178	3.916600845	4.09798996	3.934724069	4.078379272	4.080231272	4.156178157	4.943771331	4.411602504	3.777346066	4.324688214	3.802162191	3.78139119	3.736096108	3.750467159	3.742933206	3.604830437	4.767564759	4.487209772	4.733045159
ENSG00000056277	ZNF280C	0.750187998	0.786765294	1.08186452	1.227291319	1.50348104	2.056635548	1.463177758	2.339011928	1.499465794	1.505265965	0.998373888	0.745406013	1.078582511	1.545469268	2.691464932	1.041866753	0.83293294	0.931626331	0.910516241	1.425851347	0.95323916	0.618429436	0.711286086	0.768384223	0.622046664	1.094472558	0.995116879
ENSG00000056291	NPFFR2	0.036961547	0.086163627	0.172345415	0.131153252	0.038125133	0.102641605	0.034801269	0.085703106	0	0	0.149267171	0	0	0	0.030195934	0	0	0	0	0	0.254004994	0.218972068	0	0	0	0.06866407	0
ENSG00000056487	PHF21B	0.021799217	0.050677213	0.422848706	0.136650376	0.298413154	0.586753216	0.077349112	2.021046143	0.035092478	0	0	0.798894934	0	0.347576087	0.141053429	0	0.044869553	0.192242149	0.009705343	0.010518426	0.142519308	0.20327885	0.060695033	0.021523789	0.183762164	0.111873307	0.35260939
ENSG00000056558	TRAF1	3.381000898	2.736637344	2.49652115	2.348070914	2.743499888	2.196754957	3.024823187	2.657651437	3.394150541	2.916767065	3.00077524	3.019064924	2.415014957	2.649353336	2.289353487	3.218516159	3.259192628	2.325947609	2.107175638	2.774169269	2.769655388	3.040257716	2.541299237	2.630680377	3.147563951	3.003965563	3.247941181
ENSG00000056586	RC3H2	2.896149762	2.744563702	2.554006745	2.933196809	2.225142255	3.608407124	3.126087415	3.483248259	2.942662755	2.442696724	3.203919975	2.127910567	2.805183063	3.436112522	3.393158063	3.123542049	2.664633018	2.802096	2.445366514	2.596596487	2.291014101	2.487002626	2.827538586	2.703136146	3.483222458	3.185906179	3.539295318
ENSG00000056661	PCGF2	4.282380495	4.231801023	6.222178577	4.272456231	5.116872073	4.054779032	3.788549995	5.362582102	4.252408089	5.600257858	5.462238862	5.494002713	4.577543635	5.550962212	4.228349257	4.255402536	5.318465081	4.832915324	5.783967322	6.185158896	4.652130797	4.461862478	5.637952159	5.325105735	5.338620517	4.616639997	4.432738979
ENSG00000056736	IL17RB	1.368416361	2.218554906	2.127108268	2.142870845	0.691890551	1.861784691	1.975266991	0.980139395	2.780074881	3.121361938	4.205541092	3.690897541	1.259290568	1.021870552	3.850749426	1.756993368	1.63474659	1.772886457	1.573650823	2.086192711	2.104175606	1.637665885	2.341886149	1.94644641	2.324148136	1.918222109	2.520447393
ENSG00000056972	TRAF3IP2	3.987111633	5.000531896	3.611668147	3.366106756	4.995321698	3.633768304	3.402962242	3.60430859	3.617321995	4.319675733	4.56235234	5.38984555	2.971427674	4.312367485	3.743191796	3.865513061	4.18112641	4.789969159	3.308063754	4.175436775	3.861786676	4.602367796	4.495650397	4.991639751	3.802017394	4.315718375	3.829250849
ENSG00000056998	GYG2	0.449517004	0.790097233	2.302488684	1.550260419	0.836690883	2.43435067	2.967146469	2.328873795	1.856694931	2.26993081	2.689109025	2.493429581	3.10527243	2.285851974	1.250349207	1.967150159	2.229452568	1.055612157	4.039147169	3.211991834	2.519197166	1.06363409	0.553551212	0.205657754	0.67961026	0.849824765	0.216143166
ENSG00000057019	DCBLD2	5.526503934	3.46846602	3.127902316	3.838467763	3.868054559	3.689220873	3.589152249	2.113450473	3.519655122	2.263689481	4.836666447	2.518756688	2.086379565	3.391459795	5.371321879	4.926730072	4.530595172	2.801895339	2.569551851	2.25586325	3.870414042	2.507984873	2.866126595	2.622871799	2.749079398	3.700528497	3.832089982
ENSG00000057149	SERPINB3	0.247525325	5.726084614	0	0.20335278	2.204738585	1.511245368	0.463819127	0	0	3.275293174	0.044993876	3.035864925	0	0	0	0.127791076	0	0.023402276	0	0	2.510731576	0	0.02203552	0	0.022704858	0.035998962	0.04794678
ENSG00000057252	SOAT1	4.037874166	3.093206896	4.1176618	3.490621471	3.303636106	4.515441234	4.930354145	4.321956948	4.010350188	2.969454445	3.274743225	1.55545789	3.518698786	3.555803887	4.95292059	3.851239324	2.500496149	3.833021622	2.528298756	2.529081298	4.753518965	3.814365845	2.903747871	3.148367976	3.780814009	4.113142047	4.682764296
ENSG00000057294	PKP2	3.200100968	3.61127863	1.677639032	1.577116991	2.421691889	3.882163702	0.136898514	4.457929122	1.368623095	0.816143378	1.845807158	2.515301189	1.246876241	0.96261565	2.430895412	1.688489235	1.59736431	3.716990894	1.088033017	1.930778962	0.776819893	1.269697471	0.242154919	1.19765784	0.658518616	2.226012133	0.740146977
ENSG00000057593	F7	0.136341424	0.025277753	0.199333753	0.123927037	0.171570658	1.402438412	0.256606124	0.289194699	0.285075467	0.364618374	1.552608238	0.102583694	0.222579547	0.595237248	0.554294143	0.09361142	0.117290898	0.054928196	0.570053867	0.015662554	0.229121509	0.345984462	0.288963275	0.254516646	0.874909466	0.158161204	0.131692991
ENSG00000057608	GDI2	6.840614294	5.736734744	5.848632955	6.491048169	5.575372845	7.261004188	6.883999523	6.446727676	5.988930038	5.378830646	7.042403576	5.97157804	6.200215952	6.218428586	6.95575451	6.618774574	6.250959679	6.297064827	6.612557446	6.70665487	6.295748734	5.946358911	5.522275502	6.026718186	5.924375473	6.036916478	6.612435071
ENSG00000057657	PRDM1	3.906938685	4.134656312	1.915991206	3.463635534	4.496142738	4.017806132	3.331561914	4.092097472	4.22145952	1.874832369	2.628433	1.822709756	3.082447132	4.610835869	3.678624081	2.686603613	3.023352948	3.410354674	1.72980507	1.447288248	1.922273978	3.442280035	2.756803411	2.556966417	3.721044488	3.386540588	3.675544977
ENSG00000057663	ATG5	3.313914794	3.740355548	2.889726625	3.174294553	3.177476148	2.588096955	3.544559572	4.271089466	3.411279799	2.431737943	3.365406993	2.385317826	2.381848156	3.133167289	3.73534887	3.112926943	2.60509129	3.335770497	2.740694466	2.948258821	4.173207403	2.88089119	2.670788228	3.028065182	2.320452907	3.069837907	3.105838964
ENSG00000057704	TMCC3	1.526088849	1.897983851	0.850526617	0.945890072	1.565704399	1.179657542	2.022254169	0.84201819	1.504223756	0.790677801	1.179415504	1.26116972	1.149506515	1.118273334	1.609603689	1.195253096	0.748875948	2.565509442	1.218514609	0.631747821	1.646190312	2.653587456	2.758019557	2.201809483	2.367636654	3.095770862	3.068577952
ENSG00000057757	PITHD1	4.33305872	4.430057743	4.868997828	4.230410547	5.207455605	3.369886598	4.946932	4.78196814	4.489067611	4.621190339	4.767575352	5.051128441	4.451382576	4.785126783	3.281423778	4.33730434	4.392255592	3.888772468	5.241817308	4.72931348	5.260108481	4.773410902	4.596326936	5.324176946	4.435308552	4.63649702	4.581646505
ENSG00000057935	MTA3	4.077029314	4.733793591	5.037391008	3.906553927	3.840150994	4.938281086	3.963964187	5.589811416	4.166096785	5.451606768	4.740506668	4.267183696	4.056340747	4.258413395	5.445538013	5.007792015	4.781648224	4.160379722	4.523643497	4.949184722	5.531294116	3.402566659	3.014364221	3.455925547	2.976176642	3.405683372	3.425608347
ENSG00000058056	USP13	1.385331633	1.241150697	2.937412193	2.732699013	1.056985762	1.988055671	2.174447967	2.259420139	1.553881451	1.263677464	1.656542133	1.341564544	2.517993712	1.233513843	3.108857284	1.534614463	1.423959971	1.843071322	2.020715536	1.981220651	2.380593705	1.704663954	2.379083039	1.783494371	2.248197804	2.287942084	2.819463821
ENSG00000058063	ATP11B	2.870560025	3.054603667	3.175668305	3.246395925	3.196032558	3.859045212	3.560531549	5.251310082	3.32150388	1.777068271	2.121443171	2.501541054	2.453788841	3.070670969	5.409126135	3.154711194	3.018578986	4.087072412	2.866935665	1.8845862	3.03768795	2.337065945	2.418511111	2.345103946	2.963292851	3.403599041	3.343437671
ENSG00000058085	LAMC2	6.110693141	5.913882718	4.528502558	4.054935279	3.187083603	4.276950693	3.96619049	6.910133013	3.798237192	3.590027078	5.171727244	3.849538964	4.85521733	3.779060062	4.665478048	6.384687064	2.166718658	6.540095483	3.082665125	1.664150573	2.922976085	3.810874922	3.820587455	3.427931949	3.981505634	4.355777454	3.860615238
ENSG00000058091	CDK14	2.61639534	3.211884402	2.452766735	2.892715474	2.392193758	2.249117625	2.530120696	3.040573355	2.209362902	0.813998259	1.36256527	2.287247688	1.303248862	3.106731893	3.765057305	1.749800257	1.920297112	3.158858876	2.250312821	0.962300255	1.112733489	2.881337676	3.159070469	2.495999529	3.428559163	3.666949696	3.526181518
ENSG00000058262	SEC61A1	6.612697501	6.18908919	7.225843673	6.545877271	5.469827382	6.232839164	5.969136672	7.231835576	6.434971765	5.846287703	7.193239504	6.514387414	6.57339422	5.900630162	5.03031842	7.183149026	7.028712796	6.516508467	6.632907979	5.511705222	6.845991771	6.450614125	6.174090774	6.188311901	6.27756452	6.212168535	6.091333825
ENSG00000058272	PPP1R12A	3.717681906	3.797656339	4.006675032	4.354205296	3.72799667	4.878485036	5.957868179	3.982856712	3.657948631	2.360322133	2.964967835	3.944820973	3.512403893	4.068025839	6.014368684	3.609223071	2.793527621	4.692711736	3.218168938	2.973039962	3.277334644	2.755114041	4.005346088	3.147515109	5.453507702	4.632064595	5.199566347
ENSG00000058335	RASGRF1	1.879235246	1.606172142	1.133017645	1.551417579	1.083036319	0.875217027	0.275327743	0.261540443	2.320914967	3.234810918	3.369452524	2.090277592	0.972494155	1.719371844	1.303289783	3.272212848	1.847399668	5.093771427	0.297267732	2.726635067	2.262385047	5.004708119	4.818472254	4.278468044	5.719205349	4.046814068	5.306517445
ENSG00000058404	CAMK2B	0.31689876	0.067782704	5.529352463	0.234516036	0.240370509	1.179587482	0.1030445	0.534422231	0.340500743	0.088609616	0.170927486	1.397041719	0.10658685	0.723437112	1.976051965	0.089967357	0.221847392	0.339155632	0.075396536	0.548998796	0.375645584	0.187941265	0.160393599	0.163982984	0.13858645	0.269228286	0.235697654
ENSG00000058453	CROCC	4.201657383	4.010430757	5.060925016	3.888421803	2.982393106	3.078843776	4.357228242	4.397604475	4.149137401	5.777377631	4.415664034	5.265579418	3.98417006	3.413354426	1.053820342	4.09148828	4.362168273	3.514311661	4.780199845	4.203005338	4.552487741	4.480290977	4.521101004	3.904002316	4.512416536	4.113575491	3.681606683
ENSG00000058600	POLR3E	3.931172446	3.874875638	5.00252251	4.681477377	4.22097995	4.607513783	3.867125503	4.849513944	4.17960659	3.853227202	4.29278911	5.024949036	5.286600268	4.532522688	4.531612273	4.400899924	4.030547964	4.64275355	5.033832625	3.730009488	4.605150568	4.207955305	4.133514208	3.763199085	5.618823017	4.759672512	4.756740442
ENSG00000058668	ATP2B4	4.715838472	4.37086174	4.741294392	5.642369448	4.606288238	5.450254494	4.38035543	5.738538176	4.43683478	4.363409404	4.197519455	4.34283916	4.480478408	4.431435758	5.203122832	5.296978592	5.068735292	5.586404475	4.624492814	5.370924495	4.651258391	4.876241887	5.431011122	5.118505085	5.184855512	5.310987152	5.296839139
ENSG00000058673	ZC3H11A	5.06041493	5.628619054	5.873424425	5.987980207	4.605589151	6.031284908	5.65617599	6.385701949	5.333355748	4.696989775	4.613460931	5.257070981	6.349485592	4.901113071	5.988561996	5.601449906	5.782285364	6.138171435	5.674463476	5.524060541	5.464919802	4.636873989	4.946122592	4.781076393	4.987552806	5.300702151	5.370669972
ENSG00000058729	RIOK2	2.800046711	2.647590817	1.834092265	2.29702116	2.284768774	2.148182471	2.424212656	2.932085745	2.319074509	1.789174182	3.303953131	2.539193559	2.491242547	2.608378735	2.696801763	2.991305057	3.966818038	2.500898909	2.602853536	3.044915144	2.572014087	1.330959889	1.751600829	2.096116767	1.765479583	2.30356451	2.68670221
ENSG00000058799	YIPF1	4.754299618	3.983832717	4.654257943	4.696539173	3.660072929	4.604593257	4.98264683	4.69445122	4.649569476	5.08609163	4.806870507	3.947572654	5.107570708	4.379551653	4.806179678	5.016968702	5.061849626	4.558610509	5.097808817	5.000356121	4.818385331	4.41238185	3.614474283	4.45482075	3.370100097	3.918395776	4.208048979
ENSG00000058804	TMEM48	2.382141535	3.01537803	3.319773987	2.537872533	3.578491952	3.107858573	2.850403398	4.346205216	1.786679994	1.6594177	2.358112084	2.252379325	2.02636453	2.069901477	3.311780642	2.502470638	2.193648754	2.407118855	1.623585972	1.703729748	2.180781209	1.91981677	1.750340664	1.7407031	1.672049627	2.259965417	2.556733496
ENSG00000058866	DGKG	1.064572487	0.21734985	1.049986171	0.341879889	1.899222044	0.993026498	0.325194119	0.800721435	0.892726741	0.921705954	0.756495585	0.212947783	0.68748537	1.319652614	1.883738104	1.297614036	1.610350447	0.854412233	0.951499022	0.3086591	0.766272878	1.738374419	1.815694282	1.642040715	2.371993696	1.553208115	2.136457191
ENSG00000059122	FLYWCH1	3.981441701	5.243193029	3.643221264	3.815544689	4.507807323	3.685424408	4.117079938	4.354099484	4.020431083	5.902189376	3.983103056	4.108457548	4.820949896	4.031792165	3.54088281	4.437514065	4.819315641	3.600959532	4.391018413	4.963982677	4.69233792	4.836085712	4.774971502	4.810612762	4.607549291	3.805313095	3.645171328
ENSG00000059145	UNKL	3.24133683	4.661076884	4.617751017	3.579035292	3.289658912	2.378966555	2.881580443	4.640603577	5.346609466	4.339557872	2.68989401	4.121048566	3.716584908	4.000450772	3.339966839	3.578962858	4.251143414	5.40721337	4.823769737	2.755176012	4.779322765	3.342952911	5.347888846	2.621039088	5.615539891	4.568986692	3.068347501
ENSG00000059377	TBXAS1	5.0904004	3.147091744	4.161831263	4.114458648	3.728083769	4.489864013	4.142977008	3.315512614	4.973574542	4.824930745	5.423043616	3.284318681	3.172796311	4.784341697	3.392605933	4.7509816	4.041978863	4.308207953	2.984740629	4.832221664	3.701804084	5.176873254	4.370527002	4.978795102	4.607643973	4.568773941	4.873852562
ENSG00000059378	PARP12	5.849596509	5.987309495	5.45289849	4.09684374	4.246864083	4.420455453	5.889777722	5.173727099	4.964241508	5.564405608	5.034721943	3.571701077	4.707049851	4.733267559	4.53828983	5.064572487	4.441981378	4.637192887	3.959677434	3.756607024	5.434010989	4.558953302	4.870705008	4.793999894	5.478622411	4.616692922	5.104605043
ENSG00000059573	ALDH18A1	4.053172172	4.29419431	4.38758312	4.166506576	3.123742335	5.596329918	5.292192774	4.88737417	4.356488945	4.142176509	4.339793006	4.303788053	4.577054132	4.178722607	3.687990076	4.225120656	4.288092739	4.395823716	4.098116325	3.604949012	4.280273395	3.676120694	2.882809316	3.12564449	3.650144159	3.875858682	3.553335926
ENSG00000059588	TARBP1	4.076208469	5.507721711	4.940758745	5.145962706	3.819698835	4.443944744	4.240978274	5.346772553	4.582333199	6.089421879	4.338895015	3.906621267	4.795211079	3.479062375	4.05014468	4.30692568	4.407060375	4.066287278	5.012282609	5.097551807	4.823937836	3.303488527	3.566169754	3.43504313	3.303332165	3.574791802	3.523323578
ENSG00000059691	PET112	3.105451801	2.577237866	3.393078415	2.892241405	2.236716085	2.360549694	2.796932019	2.585678861	2.889189259	4.225421475	3.559198105	3.742534455	2.815321295	2.648732328	3.317720838	3.142614388	3.434749642	2.679754819	3.784085143	3.661726801	3.139878735	3.136343984	2.594027748	3.221682235	3.057178171	2.966760832	2.976849341
ENSG00000059728	MXD1	3.445728027	6.054713923	2.290014422	1.831986655	3.312132196	3.458437128	3.270766631	2.718826283	2.653697506	1.59606688	2.960422744	1.701939341	1.829971301	3.607129062	2.957929453	2.867566385	1.982966203	3.445185061	1.002313669	1.811799812	2.278594417	2.961004633	2.667932988	2.909546555	3.562645407	4.910257761	4.325278468
ENSG00000059758	CDK17	2.821397971	3.306329327	2.546417906	3.90912024	4.379392231	4.671378301	3.598996365	3.3002819	3.252915163	3.447155979	2.055841182	2.156399853	2.95807984	4.374281383	4.639857273	2.774985202	2.146466239	3.104402083	1.936564448	2.339704657	2.532755811	3.187922901	3.702247503	2.874889406	3.858826465	4.224279571	3.93960272
ENSG00000059769	DNAJC25	3.039415674	2.91696765	2.186725565	2.328845079	2.691786503	2.269239659	3.685491689	3.80251378	1.990769748	1.376257039	4.009239665	2.032164334	2.449363279	3.159640487	2.94780079	3.772529684	2.688021418	2.863018637	2.825504793	1.822807633	2.723827199	2.426801472	2.550706159	3.161821591	1.74176035	2.943510677	3.145315513
ENSG00000059804	SLC2A3	5.013377393	6.589994132	5.269152867	3.227848874	4.89256103	4.067371973	5.374013536	8.685947155	4.899489856	3.241039311	6.321219197	3.961715924	2.249609171	4.119986907	3.498557248	3.556073756	4.329970303	3.48337726	1.750649378	2.927623434	4.941322323	6.176436476	4.272306921	5.619768065	6.342986679	7.027220415	6.577502849
ENSG00000059915	PSD	1.850079296	1.919088328	1.842158223	1.687759465	2.610860668	1.416537122	1.435180516	2.373121981	2.215501549	1.336323383	1.785646798	1.964624122	0.866998947	1.944314991	1.277502777	1.735214543	3.128879006	1.364028868	1.307521787	1.840181214	1.785872742	1.974231932	1.41228293	1.102617823	0.865893483	1.388250165	1.196858801
ENSG00000060069	CTDP1	3.660654852	3.582604172	3.781286265	3.340344353	2.61137779	2.475123804	2.657722312	3.034840771	3.319997921	3.482306203	3.841047243	3.792199433	2.604443814	2.853245171	1.284170594	3.989157177	4.11554935	3.476239096	3.512214242	3.593903492	2.802278018	3.475889039	3.563756078	3.552180304	3.658188628	3.430542205	3.186522743
ENSG00000060138	CSDA	7.662860603	9.1279608	7.172857503	7.179928989	8.71117825	7.594458975	6.807728429	7.372194693	7.089445184	7.402176425	8.161650908	8.354522686	7.607663205	7.652307222	7.833478362	7.926829678	6.825594849	7.572851782	7.413027034	8.606971445	8.129715761	8.174496305	7.648371964	7.82357105	8.007616002	8.776722529	7.911853337
ENSG00000060140	STYK1	1.818572464	1.902000236	1.914610444	0.775080892	0.445162014	0.974085056	0.215627659	1.021550794	1.56720469	0.490572184	1.841212334	0.404570741	0.402188434	0.609476985	2.345955517	2.651047098	0.676897434	3.222272879	0.638455724	0.425115509	2.155357424	0.536425963	0.175467116	0.62402788	0.459623615	0.519205723	0.296350504
ENSG00000060237	WNK1	5.459766023	4.989561397	5.534161233	4.798149042	4.900282368	5.198022608	5.379149597	5.369019716	5.645047364	4.631389533	4.225259503	4.35636217	5.122507073	5.538864037	5.777719533	6.356351605	4.199821514	5.256180377	5.506678101	5.466078909	6.033898682	4.884436744	5.756671066	4.825093619	6.797492931	5.550463605	5.518588641
ENSG00000060339	CCAR1	4.954629054	5.418247304	4.787641414	4.833289864	3.855700731	5.785916672	5.219908075	5.166462389	4.653432684	4.102960411	5.298625327	4.60267066	5.056210668	4.196496886	5.922530886	4.763108768	5.327619108	4.51630517	4.846202441	4.682371036	4.876904887	2.864645752	3.114017137	2.685314509	4.309285346	4.196276546	4.611520615
ENSG00000060491	OGFR	5.298566678	4.937528013	5.961296879	4.493762602	4.155919199	4.237448996	4.960664608	5.229907034	4.984261221	5.939769602	5.7408817	5.246176234	4.458355754	4.379565515	3.156979014	5.484383072	5.545752196	4.651562645	4.772392439	5.12383171	6.484800343	5.317998618	5.106243615	5.481418429	5.339721758	4.771785241	5.08077703
ENSG00000060558	GNA15	4.457627122	4.136298042	3.026969986	3.1015257	3.923044565	3.462693665	3.837600183	3.935073091	3.844335433	3.562498881	4.742308089	2.981129298	2.185755565	3.332216689	3.285437731	4.643330953	2.669509851	3.47282566	2.981492848	3.38205159	3.734774642	3.977893511	3.456559109	4.005175391	4.320116376	4.125378339	3.812036078
ENSG00000060642	PIGV	2.231622871	2.757341202	2.307752002	2.629916102	2.425757374	2.032298362	2.916302746	2.726076983	2.705805431	3.163495512	2.317370644	3.717418703	2.94109504	2.565865219	2.128474881	2.523052532	2.253305563	2.507084215	3.636160564	2.617665223	2.71758979	3.087861649	2.783754173	2.980279441	3.117389185	2.431136185	2.728061995
ENSG00000060656	PTPRU	3.236183382	3.544374101	2.902411294	3.632942867	3.197192312	3.824329989	4.624896322	3.356159308	3.281181903	4.569436407	2.942698408	6.168523705	4.262297842	2.123288756	2.114746807	3.879313676	3.13920752	3.447335862	4.859457758	3.86327442	3.966734996	3.733571271	3.801220751	3.331635	5.203161995	4.00287351	3.350338825
ENSG00000060688	SNRNP40	4.783178985	4.913540497	5.273594214	4.264588974	4.341800774	4.103195473	5.110597103	6.036140636	4.482215836	3.936251598	4.971506768	5.211615787	4.332256797	3.956075244	3.152655585	4.872759824	5.08520793	4.327356828	4.92804337	4.313761008	4.971575741	4.872740127	4.576413297	4.863923587	4.519636253	4.612181441	4.75045644
ENSG00000060709	RIMBP2	0.119663477	0.084868955	1.404777807	0.005060571	0.108031397	0.534988893	0.081413942	0.012329599	0.027902105	2.370429355	0.280233004	0.016699552	0.029624479	0.054518581	2.29749372	0.014625666	0.151040495	0.170050671	0	0.132804892	0.067555567	0.114672591	0.019988788	0.170212229	0.184869314	0.383952518	0.366217567
ENSG00000060718	COL11A1	2.349206731	1.865004224	3.850639426	0.878135982	1.036369696	1.352634247	6.547531574	5.439187604	1.371597892	0.088171726	3.573180603	0.423012276	0.029694722	4.969712296	1.943302494	3.83287989	2.913408374	0.352176585	0.006002567	0.599112088	2.16428749	0.218598921	0.084864058	0.006679628	0.226248328	0.045259267	0.11022879
ENSG00000060749	QSER1	2.244731824	1.856647129	2.464801553	2.684145472	2.184210459	3.654057403	2.144884978	3.821853049	1.777005128	1.491016732	1.925680472	1.658472001	2.789564422	2.192326748	4.590925323	1.882952095	1.62345019	2.274306395	1.718394508	1.540468742	2.083295076	1.045827359	1.738983955	1.089009938	1.487975054	2.101717302	2.166683313
ENSG00000060762	MPC1	4.787777216	3.612682759	4.476627949	5.25437862	6.094240293	4.941491354	5.364768513	3.626158748	4.970467166	5.675965499	4.739858901	4.021710682	4.513377044	6.066732876	5.272094127	4.136232409	4.502483368	5.035368776	4.453906021	5.711993156	4.517861472	5.55300716	4.911849742	5.737062071	4.785587168	5.040300682	5.077657458
ENSG00000060971	ACAA1	5.57094557	5.368454078	5.755517876	5.47406932	3.772329092	4.345786662	4.706580281	4.72728335	5.658282902	5.169888934	6.361398165	5.430184896	5.030706858	4.021799501	3.147980667	5.082144782	5.80151825	5.347527474	6.489098126	6.243486296	5.275733428	5.755216079	5.682036681	5.892216143	6.174584188	5.453359539	5.511047339
ENSG00000060982	BCAT1	2.699982422	1.619319097	1.157302466	5.62053656	3.920836353	0.894085901	3.709720733	2.091517053	2.295373327	1.242309822	2.261401433	0.373408786	1.334408094	2.121370227	2.956946907	2.549193533	1.878062197	2.200221838	1.026750494	2.593497197	2.422881529	2.405268108	1.295482066	1.8446066	2.66240605	2.721210771	2.99327401
ENSG00000061273	HDAC7	5.28479912	5.565868265	5.180314977	5.04442035	5.561093918	5.476274745	5.371238228	4.878911673	5.247281953	5.619694714	5.385106567	5.260496187	5.61952159	5.813650381	4.387217768	5.442847313	5.984174618	5.226689626	4.942805361	5.132268366	4.721689821	5.395614676	5.91469128	5.387900142	5.381626006	5.261782776	5.09705451
ENSG00000061337	LZTS1	1.746282665	1.620581719	1.143471788	1.474430851	1.671488134	1.609041001	1.635963294	1.574232326	0.893286093	1.137588771	1.539124062	1.425534499	1.24162056	2.187270508	0.651583998	1.949725412	0.982815103	2.247125456	1.230651864	0.522346067	0.992316702	2.462342923	2.288423534	1.774000544	2.401534903	2.430772335	2.104601689
ENSG00000061455	PRDM6	1.210444975	1.32087743	0.676660981	2.023613763	2.227540859	1.511984099	2.342540523	1.147866734	0.769941806	0.984066495	1.329869872	0.540232645	0.974390543	2.449564016	1.765305594	1.186088481	1.055778724	1.545849787	1.019765954	1.143269325	0.513574627	2.092508532	2.581789895	1.989393364	2.598836815	1.847748421	2.042118989
ENSG00000061656	SPAG4	4.695954851	3.660221285	4.14547367	5.211160195	4.966352018	4.530538993	3.975501794	4.364936562	5.173071452	3.806148737	4.407121575	2.575474504	2.038028742	4.292494654	3.677857739	4.621430668	5.365171097	3.456944105	1.991615264	4.145139401	3.707160316	3.341177384	1.839536389	2.36753322	1.577793761	2.591823009	2.524520089
ENSG00000061676	NCKAP1	4.234462999	4.810437962	4.69237698	4.836009946	4.340241793	5.824681309	5.384930494	5.463880712	4.407692649	3.867738352	4.89674169	3.983084809	4.852698035	4.603661948	5.591365259	5.230310627	3.620551222	5.202746816	4.607342151	4.514620961	5.063546084	3.780845498	3.906765557	3.962493498	4.740517462	4.609045731	4.553851968
ENSG00000061794	MRPS35	4.461502367	5.300456897	3.742879327	4.183430934	4.111073056	5.132580955	4.526444465	4.763092829	4.133456668	4.211502876	4.804229134	3.638328749	4.113417132	3.967306967	3.973197968	4.638114394	3.591571713	4.693804734	4.327105283	4.613614158	4.416116862	3.166792558	2.990030877	3.713134902	2.634916154	3.864948776	3.70392018
ENSG00000061918	GUCY1B3	2.278344633	1.900783745	2.692715083	1.746936151	2.172589921	2.216588341	2.235543265	4.411046539	2.32308179	1.65209637	1.252131016	1.769860583	1.835390542	3.02638932	4.285727713	2.315311171	1.67910847	2.40288859	2.044397617	2.094904893	1.128445186	2.784168921	2.898527626	2.917647523	3.422518282	2.938654653	3.589248147
ENSG00000061936	SFSWAP	4.281290232	4.194835634	4.841736675	4.447162593	4.166900188	4.522495222	4.080538286	4.270872756	4.409268726	4.59506797	4.615992977	5.091627909	4.150112827	3.997211101	4.324407399	4.565743388	4.646617749	4.116938593	4.577730931	4.93256202	4.095764112	4.025586978	4.578117532	4.098537464	5.114017137	4.261154673	4.271821556
ENSG00000061938	TNK2	5.121558382	5.103178684	5.639012153	4.839637162	4.405618027	3.708154121	4.94542979	5.293157096	5.347747142	5.612691604	5.209293491	5.962736404	4.368880073	3.36606338	2.961702961	5.220538914	6.024647688	5.671440579	5.450650413	4.854943165	4.862039701	4.588690653	4.873153699	4.115649221	5.610676442	4.7679037	4.995932182
ENSG00000061987	MON2	3.017382132	4.016950879	2.879460723	3.774196686	3.465608848	4.014248158	3.911902459	3.390084327	3.801396671	3.095656104	2.686711173	2.680198312	3.992695932	3.42388335	4.280466427	3.014298155	3.116200048	3.502954294	3.393959786	2.912519576	2.793344495	2.468174039	2.841369355	2.762876042	2.296592493	3.410902767	3.299663746
ENSG00000062038	CDH3	0.533423806	1.622738291	0.998628788	0.362407046	0.803075732	0.596936096	1.201571134	0.802428166	0.381937837	1.426393585	0.769861429	1.025035884	0	0.32755171	0	0.405888917	0.531128397	0.426418276	0	0.820575202	0.568550701	0.182655435	0	0.105997152	0	0.435930435	0.074403636
ENSG00000062194	GPBP1	5.041391941	4.771330995	5.380691358	4.825943318	4.052789736	5.181341124	4.944202526	4.661481691	4.903303447	4.682224941	5.045373071	5.186357929	5.062048297	4.240360128	5.472276551	4.843551775	5.357369017	4.636694216	5.065154366	5.483415958	4.636264989	3.817009214	4.064598353	4.137618279	3.77257191	4.867525861	4.887301051
ENSG00000062282	DGAT2	1.115073206	2.812126465	1.968507368	1.132142488	1.701056616	1.155820459	1.751073751	3.328303683	1.268344559	3.626731151	2.422459077	1.926762327	0.761769495	0.927123523	0.748552257	1.589408761	2.287531397	2.10755397	1.551383124	2.301005184	2.678272516	2.01667103	1.863054331	1.9294085	2.154570248	2.690200284	2.326985963
ENSG00000062485	CS	6.309985584	5.992981376	6.629328932	5.898072882	6.296525319	6.69657812	5.803704928	6.386210848	5.749306315	4.88870429	5.948925511	5.878619906	6.254796209	6.291868735	6.007267275	5.667520336	6.326948944	5.458053843	5.398983053	5.623539152	6.838283698	5.381522187	5.37956205	5.461024261	5.983169196	5.491025714	5.795060386
ENSG00000062524	LTK	1.384033224	3.116476215	3.093147725	3.745301881	1.1484656	1.648028196	2.528711331	0.746675652	1.656812104	2.272017215	4.553557109	1.039327933	1.196342652	2.307113721	0.319847961	1.309944489	2.874193012	2.665663365	0.986857237	0.687428932	0.665554679	2.178191958	3.832231793	3.062227077	3.927270708	1.29268164	1.4572318
ENSG00000062582	MRPS24	6.634333339	6.272670838	6.946719165	5.632204224	6.708035453	6.413893597	5.809465895	6.302180113	6.138325052	6.28120305	7.056117438	6.471120788	5.950820646	5.73673745	5.545180724	6.709400929	6.605729884	5.280952603	6.756476263	6.591122862	6.249022407	5.865686263	5.478900639	6.218802475	5.92094351	5.231447769	5.033105794
ENSG00000062598	ELMO2	4.267393469	3.759954742	4.702596599	4.130049503	3.686567758	4.445031405	4.522664697	4.89674169	4.420960661	4.341573083	4.46470747	4.031950922	4.581574203	4.170638158	4.909336294	4.281757589	4.399697479	4.016318022	4.595640906	3.762774013	4.592558695	4.438665455	4.26011601	4.494965957	4.664334922	4.316688823	4.535518009
ENSG00000062650	WAPAL	3.404322767	3.139066689	3.031162257	3.058358061	2.956335497	3.592576634	3.514488412	3.255839085	3.300626017	2.743540819	3.236097641	2.609071742	2.989571388	3.261578954	3.208153575	3.142705868	3.10042434	3.209830756	2.703426333	2.444317216	3.284376431	2.742029932	2.721272028	3.035134718	4.166241431	3.323204315	3.4971908
ENSG00000062716	VMP1	8.054544628	6.993697003	7.01670802	7.241878309	6.720059527	7.844542579	8.098374288	7.286862671	7.966378553	7.516172776	7.965790055	6.226169395	6.865733271	7.738423332	7.920668457	7.33993015	7.771925183	6.584147749	5.944300933	7.022711799	7.870173581	6.677846466	5.355950076	6.460070853	5.354773022	6.938768021	6.050527817
ENSG00000062725	APPBP2	1.990457544	1.992173831	2.538202903	2.656402552	2.795719162	2.480433168	3.050818585	2.83257208	2.756598485	2.383613063	2.0767643	2.444346373	2.697213354	2.916990573	3.04667789	2.161223406	2.359956837	2.384516811	2.25541009	2.458641855	2.287250643	2.010812057	2.137896932	2.343584062	2.319372262	2.472500769	2.903776787
ENSG00000062822	POLD1	3.969657046	3.51412226	4.894056207	2.803105084	2.408543401	3.452977538	3.087951577	4.664903755	3.364387531	3.364663473	3.899794348	3.85517247	2.9329928	2.029357469	1.738119289	3.354119236	3.532566323	2.730016012	3.647579306	3.559455103	3.987084339	2.998361611	3.17034813	2.915455887	3.767760719	2.664526075	2.938323435
ENSG00000063015	SEZ6	0.176594689	0.118900286	1.265826923	0.32903976	0.071024111	0.19157781	0.194179109	0.19194033	0.551742401	0	0.279430882	0.156959604	0.21759181	0	0.395418218	0.078859826	0.150056595	0.123921079	0.161049225	0.145515734	0.418196426	0.544228181	0.711573317	0.526284198	0.103908753	0.259198957	0.404653571
ENSG00000063046	EIF4B	6.9388033	6.826688301	6.310483729	6.852872782	5.821299488	6.84670642	5.955026784	6.671689663	6.409443551	5.265301862	6.518014177	7.278644592	6.880293702	5.743286062	6.504102327	6.011028172	6.289336517	6.975389442	7.186876871	7.254839661	5.612555972	6.761950079	6.295203223	6.45631827	6.75459359	6.699898606	6.832472331
ENSG00000063169	GLTSCR1	2.337297203	2.853861947	3.210217402	2.685292079	2.384746112	3.051678359	2.20073974	3.514349538	2.641867363	2.692351312	2.407371788	3.315127095	2.699205131	2.285606401	0.998940673	2.646171876	2.926635203	2.432745659	3.152309994	3.266086383	2.912623042	2.045166847	2.46458463	1.606598571	2.340186236	2.353455979	2.405951528
ENSG00000063176	SPHK2	2.771175674	2.824297399	3.44541684	3.384009731	2.554743549	2.898421209	2.625864281	3.773690458	3.182035944	3.363751403	3.071616814	3.584818224	2.70202581	2.432497136	1.289586619	2.94224987	3.355296824	3.599329697	3.127337778	3.045507625	3.42558955	3.067901971	3.061171348	3.153273548	3.491750501	2.631080994	3.174286562
ENSG00000063177	RPL18	10.56743327	11.2143009	9.762822172	10.15000109	10.33569182	10.5344488	9.560195246	10.42914517	10.22772423	11.19705079	10.90051967	11.38744655	9.87130001	9.344511186	7.320177766	10.23198913	10.95736327	10.04138537	10.56093463	12.02780235	10.02229845	10.65880058	10.14843845	10.64050706	9.798039171	9.521011464	9.403725736
ENSG00000063180	CA11	3.518673611	1.193393282	3.246198281	4.193945172	3.20968106	2.531196784	2.721285154	4.423712619	3.946927323	4.721454691	4.428872668	3.938624545	1.42475551	4.425177291	1.705349833	4.126799445	5.499125157	2.145860022	2.529066301	3.319732085	3.112494972	3.460912899	2.716720981	3.375330027	2.41957934	3.506805024	2.788608459
ENSG00000063241	ISOC2	5.130893814	5.198800576	5.692229104	5.226157832	4.986410935	5.564015315	5.564484873	5.848723081	5.595784104	6.854481951	6.265181821	6.034041796	5.739380987	4.341124711	3.68614191	5.577691662	5.802808429	5.204625917	5.928311098	6.014698963	6.112339414	5.44798246	5.171459053	5.632183862	5.042228452	5.080529759	5.139027385
ENSG00000063244	U2AF2	6.333667025	6.856662068	7.446644977	5.532796947	6.358841057	6.246368181	5.827227093	7.293913012	6.509122577	6.26087062	5.9568187	6.706641057	5.96908831	5.866974722	5.872230385	6.423778158	6.290413345	6.48055919	6.44938309	5.254941675	6.883351996	6.422606411	6.411988841	6.03562391	6.74321873	6.487520114	6.289793898
ENSG00000063245	EPN1	6.276701368	6.219398946	6.720210051	6.033149855	5.883513294	6.03152312	5.631569968	6.764115221	5.852490808	6.911499849	6.959120982	6.296292204	6.260795365	5.285117351	4.568737466	6.508633062	6.414032335	6.336133397	6.93358444	6.996648607	6.460998059	6.079290634	6.065975062	6.172653521	7.253582789	5.58464387	5.525890342
ENSG00000063322	MED29	3.779060062	4.011227255	4.608176447	3.861469092	4.032982417	3.957728912	4.275699911	4.650012002	4.153578377	4.56801994	4.053033116	4.42342354	4.545393894	4.2286571	4.240268529	4.204148544	3.730270405	4.193716557	5.108892402	4.068404257	4.670942282	4.64348104	4.565469228	4.459005305	4.707176885	4.490409679	4.639492658
ENSG00000063438	AHRR	0.573834991	0.854292536	0.285667354	0.311760011	0.784349864	3.162126231	1.734664103	1.176246167	0.155997862	1.113000316	1.663649751	0.368012866	0.418621747	1.701327257	0.295502049	1.780721639	1.316991412	0.728273191	1.698089541	0.827241831	2.240054774	0.506276951	0.432769173	0.387752942	1.161597502	0.358098014	0.325755964
ENSG00000063587	ZNF275	2.123940938	1.580507319	3.114397011	2.631758528	3.15327517	2.891283077	3.205448818	2.063330361	3.083339333	2.295567287	1.681399788	2.588845334	2.896407489	3.256708768	2.759089771	2.569452205	2.487769304	2.654747144	2.194433812	2.262571467	2.232783534	2.611087374	2.451527646	1.945360491	2.447885952	2.607112487	2.681078142
ENSG00000063601	MTMR1	3.052337636	2.615493986	3.892760153	3.045691087	3.668391477	3.26951945	3.297170869	3.8105048	3.768576049	2.913596024	2.805597887	3.304043696	3.303558666	3.500661855	3.42567145	3.64292102	2.742474094	3.27932271	3.246470415	2.994777018	3.411605216	2.91990637	2.851653108	2.795376303	3.023840829	3.319539902	3.224964822
ENSG00000063660	GPC1	4.054891879	4.378726624	3.9313143	3.718427389	5.454432554	3.983969487	4.404181049	5.926122802	2.731685056	3.828022207	3.010803108	5.759760382	3.166855209	3.446061651	2.329132209	4.455675727	3.859611811	3.80852921	4.218974857	4.530158161	5.068223661	4.486379722	4.272978695	3.879088176	4.544015457	4.335633314	3.804900253
ENSG00000063761	ADCK1	2.577612514	2.427509632	3.63204714	2.82244056	1.960960166	2.452613883	2.941759884	2.871510529	2.722651814	3.155490198	2.901069616	3.266365287	3.15769698	1.919824396	2.270337567	2.4379734	2.965721497	2.252897002	3.971451586	2.82109995	3.110575389	2.563878078	2.531246699	2.304236495	2.587811413	2.156160355	2.186795279
ENSG00000063854	HAGH	4.968823437	4.850779424	6.535079375	5.347456606	4.582941313	4.61782153	5.189745505	4.811881996	5.387876024	5.773342324	5.455682302	5.312886585	5.68751146	5.377123749	3.749491362	5.502152354	5.283792161	5.566982546	6.166315757	6.401879586	5.832305225	6.265465027	5.844626685	6.439983766	6.475564837	5.356221297	5.439380452
ENSG00000063978	RNF4	4.508530069	4.200928022	5.01118252	4.697690431	4.881219214	4.991952606	4.982733524	4.958657108	4.605233554	3.742167939	4.302516467	4.340875555	4.628371171	5.271720729	5.116847127	4.781637733	4.249589452	4.593479269	4.211728689	4.001901301	4.449917878	4.804301423	4.476906562	4.255742421	5.002261454	4.645378872	4.678286039
ENSG00000064012	CASP8	3.754502732	3.512505031	2.780835002	3.559748759	4.08983709	4.054614085	4.621928782	3.419803137	3.935082523	3.435259206	3.014756978	2.311956429	3.616616474	3.98235477	5.812842172	3.909965067	3.045367828	4.220832953	2.969784118	3.115013261	4.788283746	3.740582222	3.423317306	3.288166584	3.42933744	3.730802963	4.409859312
ENSG00000064042	LIMCH1	4.248641091	4.196843068	4.867525861	5.858746913	3.050386765	3.444457697	5.732318048	1.178466072	4.886813496	3.224719466	5.532036373	4.047494765	6.974907833	4.456326485	5.670681739	5.578558371	5.361747308	5.499495134	4.37340461	4.250067189	4.882535455	5.627828595	6.563074215	6.084164212	6.841620954	6.47253976	7.014913158
ENSG00000064102	ASUN	3.368982014	4.392063211	2.273903739	2.49057013	2.332610557	3.252747167	3.093521303	4.093298182	2.858422691	2.709334754	3.395378183	2.763230961	2.479478923	1.935157976	3.433620491	3.374809972	2.96303755	2.49336553	2.861193134	3.121388464	3.257992705	1.411870918	1.171911347	2.239226937	1.781573741	2.526997748	2.72338818
ENSG00000064115	TM7SF3	4.382791737	5.06117567	4.899427017	5.258089218	5.515485389	3.67374862	5.061607729	4.742674569	4.871124092	4.589727539	4.422562683	4.75180111	5.361982362	4.459707016	4.583976322	6.153237873	3.944296247	5.911854535	5.529396195	3.948488717	6.167570687	5.017405295	4.822607794	4.841173077	5.451788074	5.017342933	5.140733673
ENSG00000064195	DLX3	0.365754118	0.046476951	1.396077266	1.011481326	2.194282509	0.360154108	2.249402864	0.927596888	1.803929611	2.153468127	0.865564133	2.252660892	0.388522407	0.217019726	0.565188679	0.796170779	1.543970929	0.247126671	2.200419605	2.170242359	1.329089143	0.452220085	0.092700793	0.12754282	0.191677607	0.317473106	0.300543144
ENSG00000064199	SPA17	2.854013606	2.212911685	2.815253656	2.794513602	1.147176427	2.240167762	2.366951617	3.260412632	2.50674918	4.652641368	3.186891921	2.500980467	2.04158644	1.480570176	3.557397836	3.255225764	2.771131293	3.264090493	3.815175763	3.175112572	3.669378323	3.212804322	2.205373744	2.772229841	1.228467784	3.53589121	2.516244648
ENSG00000064201	TSPAN32	2.555092172	1.738426305	1.204278468	1.54116292	1.808158485	1.489846034	1.973545154	1.679468839	3.464694403	3.607342151	2.561174587	1.62977159	1.558889647	2.251200993	1.27574609	2.128164701	2.503763419	2.255772629	1.999365074	2.815060967	2.118608903	3.488065061	3.388930674	4.025143993	3.399214853	2.832804969	2.808840133
ENSG00000064205	WISP2	1.920339039	5.02882991	3.960057553	4.868617631	3.716080009	2.171594356	3.607874736	1.711071948	3.886120884	3.439236151	1.400450491	3.255691066	3.012203931	3.093014161	0.951536322	2.940300205	3.199110075	2.949917733	1.890582881	1.885375224	2.527933592	8.161147003	6.396952356	6.557584703	6.599954486	5.838951767	6.172755516
ENSG00000064218	DMRT3	0	0	2.204663474	0.719529558	0.864169105	0.039835493	0.048873259	1.387114349	0.029198002	0.295779438	0	0.744085298	0.467093718	1.354480371	1.142472255	0.045590588	0.144161258	0	0.016108031	0	0.969029259	0.076495886	0	0	0.015211086	0.024122483	0.012778509
ENSG00000064225	ST3GAL6	2.740787276	1.848830223	1.024645916	2.035338861	2.238040867	1.965304076	2.538744248	1.104698966	2.412106755	2.476539818	2.758160308	2.418737771	1.459342431	1.613277037	3.774734357	2.337976489	2.35378059	2.155211683	2.881601977	1.96894966	3.680718175	2.719133049	2.607500764	2.66941234	2.190068018	2.416129026	2.909588796
ENSG00000064270	ATP2C2	3.155383332	2.367239651	3.405786829	4.74262607	1.3536564	5.304941742	4.007087834	1.99310188	3.883708783	6.227794976	5.606294161	3.085009873	6.117541291	3.58961969	2.02598909	3.477275804	3.811820359	5.085224929	5.221919604	4.972844267	4.079770628	3.47797516	4.340298772	3.544337004	3.998574635	3.772635247	4.284143936
ENSG00000064300	NGFR	0.558162796	0.456506542	0.387770585	0.368387304	2.605821428	0.295524383	0.82753696	0.946554208	0.497525508	0.991002042	0.457221291	3.85832919	0.447725178	0.763119181	0.490754948	0.265576118	0.691342091	0.520949192	0.77531524	0.750543051	0.602645008	2.111385264	1.010214105	0.609414575	1.727179863	1.511857631	1.243699543
ENSG00000064309	CDON	0.461811413	0.609733218	2.026906266	1.066433674	1.444953245	2.552406584	1.052624562	1.948339195	0.690173012	0.686600028	0.64054782	0.470017219	0.585925899	1.560245391	1.809719004	0.345514466	0.584949036	1.663809122	0.909998082	1.57844123	1.416001979	1.413214946	2.372690272	1.625976466	2.084645989	3.123406303	2.318125916
ENSG00000064313	TAF2	2.680562911	3.350286485	3.781464633	3.285862328	3.299407326	4.185097431	2.891024433	4.14936506	2.584907196	2.43127528	2.366417342	2.445427435	3.926464423	3.357767337	6.0931883	2.954263324	2.453119812	2.948625141	2.347586292	2.613668372	3.039454278	2.378245255	2.55879171	2.258283733	3.411668934	3.129353913	3.317311305
ENSG00000064393	HIPK2	2.283702537	1.274321306	2.866704266	2.901220255	2.71425651	4.38387015	2.670475538	2.360358657	2.354514223	2.635185558	1.894193026	2.024152987	3.428691808	3.569709813	3.429788676	2.73078123	1.654472204	3.883356885	3.2852794	2.279521811	1.925346261	3.475149751	4.393910378	2.898326395	5.031898005	3.34212375	3.859681378
ENSG00000064419	TNPO3	3.847646209	3.824737309	4.191562651	3.148984525	2.484772313	4.074034394	3.877410527	4.315979156	3.224119015	2.331269534	2.932958796	3.311668766	3.348354244	2.544853803	3.525592844	3.76655276	2.830959055	3.595515595	2.920504829	2.938394955	3.078596173	3.210245461	3.195508239	3.077128468	4.133925141	3.399862875	3.794914875
ENSG00000064489	MEF2BNB-MEF2B	2.691706117	1.692565569	1.815153215	2.334336579	2.30122766	2.083230391	1.717684099	1.886881763	2.493890666	0.792111538	2.349260526	2.476236503	1.056652887	1.751853586	0.000378475	2.0024541	2.395350761	1.785035735	0.727263525	2.643537608	1.325098538	2.241794431	1.848682024	1.729074149	0.844772088	1.538111003	1.656528405
ENSG00000064490	RFXANK	5.617612921	4.924299454	5.152799962	4.710591563	4.259905175	4.220283515	4.578310793	5.848895806	5.25951731	5.447698204	5.510449292	5.43970624	4.010744039	4.139878735	3.429536965	5.357449957	5.907578116	4.695231076	5.123446862	5.045740007	4.497886956	5.208056785	4.943663512	5.314029397	5.112871078	4.321083871	4.758137917
ENSG00000064545	TMEM161A	4.636763809	4.598776086	4.719243688	4.430593051	3.531381461	3.947460444	4.051180658	5.577761138	4.617909665	5.393103821	5.254476887	5.642167248	3.536202137	2.968240084	2.007812642	4.579107722	5.44146024	3.957394615	4.2791964	4.293193889	3.744322582	4.525141783	4.650827733	5.239264368	5.356672044	4.11134019	3.882447416
ENSG00000064547	LPAR2	4.189879894	5.251374471	4.388423767	4.370778063	4.360153546	4.345885991	3.923548553	5.092034027	4.132560392	4.537873775	4.621284131	4.45212755	3.05963043	4.069908349	3.608028557	4.657977204	5.175855896	5.179029275	3.787651861	4.377873367	3.648246836	3.542406646	3.891039992	3.479735002	4.564804938	4.379440753	4.110020738
ENSG00000064601	CTSA	7.731264717	7.100294392	7.442503987	7.678649431	7.482775695	6.191823184	7.288746133	7.072845399	6.986718101	8.199888242	8.240796101	6.79803755	6.943886173	8.141550299	6.860068904	7.661892084	7.476438396	6.481361916	8.351120336	6.722588976	7.722944111	7.028900616	6.472754191	7.391106081	7.600574545	6.733056008	7.022578653
ENSG00000064607	SUGP2	3.933770901	4.069229553	3.861627893	3.991725906	2.816667283	4.124733422	3.679817862	3.868815148	4.117695043	3.290947772	3.577283796	3.918052239	3.581290983	3.158081689	4.06611503	3.789030163	3.939207768	3.928948233	2.856079365	3.279619866	3.502432447	3.496577392	3.632431091	3.331025838	3.305521159	3.672968372	3.619659504
ENSG00000064651	SLC12A2	1.809719004	1.712129113	2.989682187	2.764579706	2.831032044	5.736180013	4.759981365	2.442625073	2.606804633	2.696076187	2.835827083	2.417120689	2.850515416	3.345420505	5.33564046	2.065941037	1.720304736	4.116888703	3.207171324	3.173811832	3.555239453	2.018865585	2.503519202	2.209914954	3.513427579	2.767258585	2.797010902
ENSG00000064652	SNX24	4.009902499	3.348541211	3.371929595	3.905716726	3.204054616	4.335440379	4.919654714	4.302860052	3.352216141	4.558543165	4.905683036	2.679723296	3.977801947	3.966384321	4.342903146	4.465321514	3.486418339	3.25233542	3.920493396	4.044761304	3.885037402	3.511392133	3.442865223	4.141563582	3.23994483	3.817879032	4.266471737
ENSG00000064655	EYA2	1.145749181	0.611419813	4.293333695	1.13553487	5.125626307	1.923054075	1.464589858	3.685514115	0.860544922	1.759748134	0.619449635	5.339810818	0.438116097	4.695648683	3.793302872	0.788976308	0.634300518	5.389835227	0.692393273	1.91727898	1.895829962	2.269523938	0.986416761	0.997168097	1.795808499	2.172599522	1.548352773
ENSG00000064666	CNN2	7.778300582	6.623047448	5.964936885	6.389236386	7.653138859	7.257500991	7.283977316	7.321729711	6.416723227	6.670231344	6.743636139	8.306544786	5.947521226	7.04226129	4.425969475	7.66624531	6.674644254	7.096999713	7.170576071	6.765441923	5.850616925	7.33406765	7.185787274	6.973404637	7.975452498	7.397999711	7.562822439
ENSG00000064687	ABCA7	4.864399128	5.016875129	5.470230984	4.704440419	2.93185133	4.245381569	5.631796936	3.968404147	5.821268871	5.632567776	6.66063774	4.053615323	3.082488008	2.742185189	2.850109308	5.434808345	7.280631597	4.514261156	4.296501458	4.613743798	4.708098928	4.65125265	5.248458935	5.53361941	4.825938232	4.935294724	4.28850622
ENSG00000064692	SNCAIP	1.747477632	1.565743388	2.485246479	2.341652779	2.099308672	2.17210663	1.128240602	3.251744841	1.116085241	2.059749819	1.491227152	1.175639565	1.001283428	1.321622211	1.725885092	1.209634276	1.109795141	1.310642589	1.043400504	0.716607295	0.786997752	2.582435573	1.550999139	1.164335768	1.461298045	2.810926321	1.656478065
ENSG00000064703	DDX20	2.028968667	2.356735419	2.513480639	2.116727381	2.176351499	1.974617413	2.342517767	2.70858235	1.997400809	1.608388198	1.567389683	2.253611152	2.171549523	1.523295974	2.821844887	2.109557809	2.361428697	2.031282261	2.152287276	1.907975095	2.115226389	1.925247503	1.743424487	2.047583756	1.545400072	2.194046066	2.190937179
ENSG00000064726	BTBD1	4.043799432	4.01802877	3.249900378	4.340597873	4.366783803	4.386279838	4.574107565	4.472728201	3.745118985	3.390215053	3.653002675	3.72444291	3.940815113	4.118467708	4.134763081	3.82767678	3.37816478	4.121786291	3.829057991	3.788445589	3.598067392	3.950384426	3.546215385	3.779501375	3.730770363	4.523957075	4.409567443
ENSG00000064763	FAR2	2.599746253	3.117608611	1.629734294	1.89635711	2.143664429	2.260983119	2.220305187	1.807511549	2.236321169	0.794489897	1.671433785	1.666565735	3.411464211	2.431288654	3.144930647	2.514230853	1.741074304	3.457227859	1.135508603	2.231005312	2.238340533	2.650787532	2.586687894	3.808385051	3.055783929	2.948673728	3.603881483
ENSG00000064787	BCAS1	1.254672645	1.010271405	2.05928951	1.584736461	1.204259684	6.095110038	0.540137402	0.238188873	2.368421949	2.779465655	2.13916822	0.449063708	6.065085415	2.817666231	3.613201587	0.905293129	0.524007492	6.429708013	4.654298047	1.044541004	3.397278624	1.069550947	1.717499862	0.785956416	0.782687012	2.028643407	0.601442656
ENSG00000064886	CHI3L2	2.821124448	2.487908189	2.937711611	1.363496313	3.152744809	1.377312578	5.402534598	1.181592379	3.968505525	7.618642448	6.410819346	4.288949105	1.740603808	1.824486821	2.919286684	4.364894552	3.1351753	2.83825596	2.477615163	2.543426593	1.998397719	4.375352271	3.320376364	6.111058446	3.367509457	3.052909693	5.469111036
ENSG00000064932	SBNO2	5.66135342	6.561255864	5.124352952	6.421506087	4.794836916	5.596180809	5.17907308	4.718515067	5.282828969	4.920960178	5.627977386	5.101620664	4.260635435	4.878494845	3.594608263	5.984671371	5.543597957	5.451062713	4.227017083	4.438632191	4.839894101	5.711536205	5.038993591	4.428336721	5.98950009	6.354945763	5.492077498
ENSG00000064933	PMS1	2.715348689	3.33262631	1.88019181	2.974443042	2.561502109	3.909341095	3.281819891	3.583025585	3.313594147	2.207218187	3.446904635	2.813243511	2.327635633	2.164660793	4.190282986	2.900497817	3.081090748	2.46873188	2.697933912	3.267240637	3.179826307	1.233280675	1.291244018	1.68055841	1.965311465	2.339661906	2.325207938
ENSG00000064961	HMG20B	5.984726049	5.89682886	6.440380852	5.748345834	5.22897257	5.501553792	5.587791015	7.06619685	5.86845219	6.662362182	6.655399059	7.068391358	5.75997604	4.866393698	4.76821609	6.560283916	6.52313222	5.686945873	5.708934882	6.213741927	6.029349075	6.13778015	5.657211248	6.248938944	5.587364991	5.341498364	5.425747976
ENSG00000064989	CALCRL	2.282905307	2.386648186	0.655522194	2.653140292	3.632256581	2.503549732	1.664746779	2.739560831	1.779078978	1.74830665	1.921752409	0.719328908	2.770522507	3.091679526	3.209952374	2.004242493	1.903015125	3.015395872	2.190646463	1.057824545	1.370203347	3.889025673	4.287265421	3.952175122	5.593004111	3.954121847	4.546456184
ENSG00000064995	TAF11	3.784305049	4.30626224	4.862803467	3.026146716	3.426237914	3.947320168	4.525686798	4.723017859	3.530308008	3.859621749	3.900973044	4.215243704	3.714849949	3.790219455	2.907767488	3.982838462	3.886891515	3.273441291	3.538302248	3.455417972	3.718504108	3.868647261	3.578347026	4.107269394	3.164890841	3.693988677	3.437708468
ENSG00000064999	ANKS1A	2.879182302	3.152236971	3.918405318	2.575462402	2.807270419	3.662809345	3.623843456	3.224967908	2.728641078	2.529696032	2.548236853	4.582875095	4.048393143	3.005484427	2.360493509	3.019723261	2.605499075	3.222085816	2.845967692	2.443102681	2.907256032	4.144446156	4.221645118	3.67904089	4.445925299	4.036969211	3.894982633
ENSG00000065000	AP3D1	5.549068436	5.071621104	5.993124077	6.079638379	5.194291966	6.079614914	5.462549714	5.748622239	5.032330104	5.5225423	5.704871964	5.625670858	5.245701009	5.313463546	4.636758009	5.902577711	5.601039786	5.471314292	5.371680824	5.705579862	5.440676519	5.153095972	5.337186575	4.622977191	6.035373176	5.365888466	5.516922851
ENSG00000065029	ZNF76	4.282765968	5.056479484	4.861682476	4.55451518	3.755678096	4.712326144	5.325875674	4.434061045	4.625451692	5.527167321	4.232906301	4.766070354	5.378504687	4.040804779	4.14406269	4.687833354	4.909797101	4.33466123	4.840503518	4.527720953	5.00272052	4.373126158	4.68362909	4.214179216	5.019159245	4.391499664	4.365419592
ENSG00000065054	SLC9A3R2	7.044743821	6.565031989	6.583094806	6.867142805	5.471476881	5.979090171	6.577375953	4.463864368	6.44043401	7.38600041	7.184200936	6.061374433	7.527609931	6.791853133	5.378761299	7.35428465	5.726577851	6.93867394	8.643307861	8.658607812	6.359424533	6.791475493	8.098726937	8.252674893	8.396716083	6.342769839	6.780598819
ENSG00000065057	NTHL1	4.309416326	4.468237915	5.435045131	4.787980894	3.186180416	3.403548598	3.611738957	4.215950338	4.081620844	5.196630648	5.249612205	4.40315863	3.732421168	3.599948537	2.73686893	4.775951286	3.926635203	3.718306822	5.949560612	5.685062719	4.741564062	4.055056793	4.350624538	4.683438206	4.677993006	3.358154292	3.242881415
ENSG00000065060	UHRF1BP1	1.655205262	2.060673454	2.363992436	1.908205734	1.675635301	3.332072005	3.483132149	2.77386133	1.704092876	1.485880174	1.752483145	0.990999865	2.801868445	2.425136999	2.291249913	2.321558718	1.457084675	1.603349796	1.619751048	1.533807514	1.991306871	1.766450991	1.849402849	1.521839731	2.264812633	2.064844922	2.181980308
ENSG00000065135	GNAI3	4.224441653	4.548707875	4.393553489	3.352087578	3.96078043	3.58927212	4.517036274	4.699734845	3.894390953	3.108666628	3.870621176	3.643706142	3.586020089	4.235474336	4.904084231	4.134672738	3.882848435	3.752919821	3.666074843	3.136191386	4.202644961	3.666892903	3.395516656	4.003386356	3.894031947	4.262530878	4.168176679
ENSG00000065150	IPO5	4.306437243	4.946468868	4.223692837	4.860992585	2.976024462	5.1654457	4.622579003	5.307209918	3.954307999	3.9721412	4.480142307	4.556079889	4.971465382	3.479282307	4.672425342	4.297609635	3.5091891	4.373655171	4.777593302	4.922259704	3.578842128	4.060401959	3.808889545	3.775282366	4.204250292	4.662877689	4.563097101
ENSG00000065154	OAT	4.44145028	4.070810053	4.277106965	3.844074261	4.836050355	4.815406353	4.763783355	4.858184948	4.355594242	2.804371644	8.53394484	4.219733869	6.511521804	3.984689597	5.322075964	4.553366648	5.18961901	4.430526148	5.560797479	4.666410076	5.175712211	4.498684887	4.128012886	4.591080962	3.849739111	4.803190865	4.270379433
ENSG00000065183	WDR3	2.456543339	3.696027208	3.394677389	2.476101676	2.265190825	2.715098242	3.039533238	3.851928899	2.43980928	1.926242378	2.560685611	2.703955606	2.495462369	2.107851879	2.887753354	2.896126506	2.494523136	2.825850741	2.821106075	1.939768192	2.818856695	2.001315859	2.080234684	2.035247352	2.715471699	2.893816501	2.893505891
ENSG00000065243	PKN2	3.219625463	4.7367131	2.828245674	3.624100895	2.816237195	4.292649251	3.279483182	4.003638214	3.408525739	2.989122654	2.007504105	2.444004399	4.168529722	3.667574266	4.55527627	2.94510949	2.765466853	3.893507832	2.972637518	2.197752185	3.80458022	2.111789196	2.953706642	2.460493576	2.673882011	3.594369396	3.662467577
ENSG00000065268	WDR18	5.063140497	5.114412837	5.095223995	4.459156169	3.90294183	4.462988065	4.924670008	5.391977319	4.747763332	5.274008142	5.96818063	5.32713044	4.666853147	3.765205859	2.130080813	5.470995565	6.144503259	4.38234216	4.768200208	5.142360337	4.481705805	5.097758261	4.738086854	4.966928753	4.818231926	4.220035813	4.393821164
ENSG00000065308	TRAM2	2.902818377	2.181687781	2.618642742	3.054061811	4.057008298	3.385408948	3.54675867	3.176276491	2.909070303	2.021703577	1.960378258	2.98431956	2.586719114	4.38306833	2.843282419	2.732957274	2.396499294	3.178905819	2.397126626	1.890314383	2.187846909	3.233559859	3.558561532	2.620816285	3.281085438	3.273741153	3.354698983
ENSG00000065320	NTN1	0.634493833	0.438364186	1.257052872	0.437130775	4.730281275	1.207761692	1.881347466	1.954542516	1.083356354	1.418195346	0.293986044	4.360455583	2.41030311	0.5619009	1.278859023	2.351198622	0.79305769	2.032418272	2.5078682	1.251058558	4.693799159	2.614149145	2.143043969	1.355698535	2.645927566	2.680439138	1.990769748
ENSG00000065328	MCM10	1.332484531	1.454512834	1.829041749	0.632266354	1.73640139	2.606101058	1.300299474	2.178287585	0.604226025	0.826347945	1.815017916	0.649319303	0.489471005	0.882832397	1.038731152	1.371497529	1.03277794	0.527642895	0.177651228	0.470517082	0.600515257	0.146416708	0.051903278	0.296494998	0.206955732	0.350773313	0.370033679
ENSG00000065357	DGKA	5.174853796	6.128159338	4.294620749	3.769041746	5.187712331	4.209617122	4.016523063	6.037986147	5.735603408	4.44797585	5.394311772	4.317267885	3.645459575	4.163812678	4.763098142	5.08067898	5.972614544	5.082949488	4.732242061	3.418561033	5.26523434	4.431221784	3.967934029	4.230464347	3.846854321	3.723361966	3.882065856
ENSG00000065361	ERBB3	5.293057749	6.283619945	6.624149159	5.17989715	3.113680499	6.014948854	5.612488151	4.332793848	5.935827447	5.780619815	6.07533153	4.719566794	6.633653526	5.338438678	5.797796387	5.914641057	5.83401336	6.573015444	7.192598584	7.754252844	7.23199873	4.496724378	4.792896988	4.44938309	5.566465091	4.319776876	4.664113017
ENSG00000065371	ROPN1	0	0	0.125057372	0.051395213	0.125817445	0.048527346	0	0.17891474	0.069748492	0.155663756	0.082697549	2.395158793	0.174077828	0	0.21033774	0.043194418	0.020710274	0.091595313	0.022813781	0.025422345	0.037897634	0.04219325	0	0	0	0.104862778	0.173871941
ENSG00000065413	ANKRD44	5.826095906	2.731969557	3.61125502	3.042246841	5.182648603	3.844837554	4.426452628	5.123186101	4.037575506	3.252485297	3.560213592	1.568693695	3.320077373	3.308107452	5.06671781	5.60716162	2.748628679	4.659513606	3.316160227	5.320448574	3.262533884	4.379946668	6.201945497	3.934742937	6.092607051	5.905993441	5.683654352
ENSG00000065427	KARS	6.230591154	6.658682781	5.66273815	5.5903565	4.036802216	5.613873427	6.063714327	6.177527175	5.578005791	6.213553366	6.687760584	6.119046936	5.69147554	5.086987522	5.743539203	6.086635176	5.586239322	5.584541653	6.229193742	6.140610986	5.535266044	5.610342769	5.171154775	5.787646638	5.034330182	5.436235145	5.870734594
ENSG00000065457	ADAT1	4.547924809	4.879421512	4.580567616	4.878911673	4.454412813	5.646937379	4.953633084	4.885964757	4.633989115	5.863224853	4.477703229	4.795787724	5.610257124	5.230299098	6.004269913	4.620134764	4.38619705	4.736934937	5.368838178	4.816461472	4.589230166	4.49878061	4.696934153	4.392688354	4.692248636	4.714547765	4.547320262
ENSG00000065485	PDIA5	4.173783055	4.31902536	4.852837834	4.35453679	3.642193247	4.011424075	3.83011332	5.232395983	3.721613271	3.512618801	5.519890962	4.566486401	4.461351748	3.913004268	4.259716904	4.350362872	4.673997306	4.145644852	4.198454864	4.322115633	5.162246297	4.081245877	4.522972212	4.110279713	3.967325414	3.428145072	4.219199504
ENSG00000065491	TBC1D22B	2.848537816	2.862044662	2.931321865	2.390095336	2.590230729	3.351395116	3.418797129	3.328151423	2.580866652	2.383143001	2.490839648	2.957613774	3.280551056	2.717784981	2.43310367	3.009311337	2.353453156	2.503570084	2.594347896	2.757597223	3.144485313	2.691585529	2.637016632	2.388506427	2.303690166	2.675730135	2.338378773
ENSG00000065518	NDUFB4	7.423544557	6.824118647	7.705535629	7.206203644	8.504278745	7.083766508	6.880073254	8.17800746	7.064300863	7.389472166	7.689725475	7.656853854	8.478183121	8.468123034	7.77177996	7.383384618	7.867970573	7.163508796	8.465411312	6.513437054	7.922061043	7.237238647	6.865324991	7.89102419	6.37104651	6.98767331	7.093391153
ENSG00000065526	SPEN	3.805591696	3.978461076	4.628633634	3.61970645	4.479773798	3.598686774	4.252597317	4.36122093	3.873783675	3.719172486	3.327445937	4.569023161	3.823922555	4.201720107	4.096354633	3.676402824	3.643775397	3.8057774	4.455024675	3.695403701	3.941791804	3.934327778	4.48207382	3.368296219	4.894880804	4.441841984	4.3269759
ENSG00000065534	MYLK	3.969196548	2.873159606	3.007035791	4.534136326	5.378053772	4.550974521	4.589469885	4.395940218	3.257363703	3.691321988	2.754911013	6.889948035	3.542369498	4.970858255	4.58329041	3.897056446	2.926105718	5.309187104	3.256622729	2.254548694	2.584048504	6.599933664	6.209482609	5.741216178	7.697023147	5.838598863	5.900695365
ENSG00000065548	ZC3H15	4.766838947	5.123016374	4.762109587	4.519384644	4.460428046	5.6398891	5.146724455	5.870825815	4.678753643	4.377387548	5.857874033	4.866769536	4.672826978	4.69653361	5.826294245	4.930756258	4.748230426	4.667012165	4.707276296	4.796431631	5.271814088	3.527320608	3.534796213	4.052302853	3.791886985	4.82356086	4.617363139
ENSG00000065559	MAP2K4	2.823641358	2.626539596	2.758874513	3.15585769	2.490808848	3.277462605	2.851878941	3.689422176	2.694840086	2.455904512	3.073691721	2.996609292	2.887141151	2.314072915	3.58520293	3.173186612	2.630799177	3.008459997	3.387908412	3.031799221	2.748383944	3.001294238	2.757326266	2.947264054	2.715919721	3.364131152	3.396825321
ENSG00000065600	TMEM206	2.287753005	2.277056364	3.318186667	1.695120808	1.63043809	2.906086309	2.610707148	3.425295475	2.048616343	1.269817137	2.236758937	2.141445871	1.455081242	1.653559942	1.860966769	2.220422829	2.390736462	1.100890209	2.228498569	1.426055381	2.290203205	2.037547393	1.514930196	1.656706867	2.556073756	1.521879923	1.90382498
ENSG00000065613	SLK	3.327864098	3.13638172	2.616456508	3.380966277	2.897869652	4.416170922	4.362504956	3.787213034	3.294745716	2.889074361	2.472557955	2.963681265	3.804982831	2.994340764	4.560384809	3.397809806	2.405036598	4.356833997	3.310478275	3.09487281	3.781244293	1.879897851	2.849122571	2.309138344	3.265118796	4.203349961	4.210669396
ENSG00000065615	CYB5R4	3.011534998	2.994510937	1.892651368	2.892247235	3.473721982	3.103062835	2.852098743	2.677032339	2.570390066	1.041418226	2.639232163	1.233562926	1.931161097	3.169182624	2.855599081	2.903975332	2.056770789	2.885470893	1.622002606	2.178446949	2.480371123	2.533423806	2.248641091	2.640051696	2.178548933	3.423703208	3.530782423
ENSG00000065618	COL17A1	3.493801022	2.77989214	1.463491677	1.478987332	6.629591221	1.116897018	0.552992778	6.603357808	1.810434877	2.737805719	1.184661154	7.754767273	3.032183734	0.27405527	4.120683709	5.594817238	1.72140766	7.29981245	0.536013101	0.297271254	0.715361869	0.932663681	0.208230066	0.121496484	0.240061492	0.990632532	0.233318721
ENSG00000065621	GSTO2	2.589068334	4.509702175	2.014480274	3.746979133	3.270651529	4.21685836	1.206174334	4.732996334	3.06053339	4.69653361	3.839828611	4.512043535	1.297015288	1.021202533	2.314479018	2.573827721	4.705441628	3.424310761	4.735733367	3.286805759	3.766414946	2.410889203	2.534597034	2.858193901	1.924498995	2.228723277	2.107744773
ENSG00000065665	SEC61A2	2.09601216	1.679752567	2.282324148	2.405336193	2.964936423	2.52411133	2.444892305	2.49623735	2.392086573	2.889677959	2.271192579	2.091425654	2.597290407	2.819230813	2.700071229	1.886776435	2.897193949	1.835382457	2.015543955	1.926568791	2.05516094	1.635280766	1.738655443	1.736825646	1.546595706	1.951983102	1.640565403
ENSG00000065675	PRKCQ	1.662975643	0.892852614	0.359250148	0.529489151	1.37074459	1.14404637	1.065379296	1.426001691	1.702994355	0.91958798	1.610567785	1.234446138	1.296598366	1.193185086	0.990281082	1.394080555	1.616112992	1.336163396	0.55455349	0.543673054	0.795963061	1.741536018	2.025850932	2.37360367	2.103699049	1.932635715	2.577641515
ENSG00000065717	TLE2	5.192434857	3.414268157	6.26688584	6.128047954	4.86533489	5.475425407	4.681797809	5.731807767	4.698907428	5.47787481	4.982044391	6.877486603	4.998497914	3.675115862	5.206404891	4.573792586	3.454579949	5.087840438	5.317144854	5.08533542	4.629578108	5.533283005	5.548476699	5.054722605	6.605172797	5.139236176	5.00186528
ENSG00000065802	ASB1	3.671972661	4.111916028	3.825256474	3.708396947	3.236788015	3.625434157	3.833972894	4.86114151	3.433381467	3.473501201	3.903963767	4.47367653	3.893080634	2.793286223	2.268314613	3.62935662	4.403472249	3.424056749	3.983267262	4.999129612	4.510474611	3.936571986	3.877773692	4.107897062	4.129744606	3.696872966	3.4427153
ENSG00000065809	FAM107B	4.927711603	4.365384595	3.836721983	5.865545229	5.364229226	6.630776757	5.544092759	3.220594631	5.063774716	3.853197255	4.77069164	2.607377663	6.213592247	6.079038839	6.065262095	4.85193889	4.283662538	5.563020812	4.572010448	4.191388936	5.368080356	4.569940649	4.841334127	4.773584972	4.134590604	5.377068206	5.356453731
ENSG00000065833	ME1	2.565631293	1.317894457	2.457053147	3.212914797	1.66111566	2.165683662	2.85429493	2.659620921	2.378206405	2.595749499	2.764656132	0.677603855	3.620949971	3.470693035	2.79038838	2.556968869	1.381388594	2.429765916	3.825266652	3.369553029	2.484947567	2.296768673	1.967740407	2.530620141	2.886099418	2.549541035	2.803919281
ENSG00000065882	TBC1D1	5.133678595	4.08418335	4.301690066	4.141162996	4.180378636	4.964518775	4.348784799	5.049591564	4.286844193	3.9942267	5.535626869	6.697329024	3.773532226	4.008226911	5.021044366	4.611420285	4.65125265	5.075746538	3.413833699	3.753764969	4.5854313	5.343681411	4.828159339	5.372412379	5.114758465	4.853766155	4.85028937
ENSG00000065883	CDK13	3.746624492	4.106934526	3.979357739	4.018162337	3.750284917	4.144780586	3.716178807	3.57992834	4.034849573	3.527720953	2.869772723	3.584950478	3.864651695	3.661783797	4.784284107	3.551097606	3.388966482	3.838921521	3.924375473	3.666279401	4.077695907	3.380550763	3.334123443	3.375456536	3.553716832	3.79719979	3.693565014
ENSG00000065911	MTHFD2	4.683213604	5.292616124	4.392592196	3.912477421	4.059796534	6.721878444	4.661726801	6.300264692	4.142013088	3.254987012	4.558867612	4.858851324	3.859860249	4.53291536	4.114083789	4.440952198	4.014792678	3.661817994	2.9799357	3.45096707	4.71047034	4.574519357	2.245614311	3.420901392	4.329955956	4.838341694	5.031514298
ENSG00000065923	SLC9A7	2.238459771	1.079224489	2.702497974	1.084758225	2.151339301	2.157509438	2.298942721	4.992768431	1.935478606	0.757612156	2.308022968	1.528751332	2.047974551	1.824804505	3.726002846	2.249958006	1.188040047	2.024039483	2.070337802	0.896860821	2.157994411	1.133563526	1.199732014	1.140281315	1.242078071	1.042679354	2.104698966
ENSG00000065970	FOXJ2	2.61028902	2.189207823	2.56012553	3.054200768	3.682090071	2.755126863	3.086720936	3.401406564	2.557863427	2.165628998	2.121718336	2.872478137	2.873447066	3.507832689	2.575050879	2.75673724	1.825968751	3.229071044	2.809188041	2.737331992	2.776914618	2.700635024	3.135316512	2.67090377	3.219772583	2.950638243	3.240354022
ENSG00000065978	YBX1	8.414913512	8.782523237	8.987101966	7.561410154	8.933926659	7.723613167	8.081046635	8.874332834	7.540833227	8.057536918	8.641134143	8.011288764	7.577549677	8.396990019	7.779850652	8.111808597	7.812158048	7.745291123	8.080785556	7.423838653	8.152345693	8.905528409	8.256770086	8.895641925	8.733601774	8.568286774	8.764483503
ENSG00000065989	PDE4A	2.793719045	3.074995157	2.536328976	4.556625604	3.372156725	3.758633641	3.844576473	2.573733217	3.060865371	2.929673608	3.155316942	2.15666196	3.411206571	3.448341997	2.038408086	4.012228966	3.46662712	3.712144524	3.147589999	3.408489055	3.03013829	3.876104338	4.00737493	3.487640695	4.444885681	3.660118579	3.935431459
ENSG00000066027	PPP2R5A	3.495298623	3.459916807	4.450089496	3.30087783	4.031298143	4.15580589	4.497178023	4.15855516	3.703133931	5.141293812	3.873576994	3.23430204	4.564390364	4.121496219	4.536382444	4.530426626	4.503329652	5.063865296	3.39298915	5.439157677	5.212927245	4.55313929	4.824044797	4.999657319	4.217509921	4.673946442	4.995335267
ENSG00000066032	CTNNA2	0.039080264	0	0.375943561	0.172433749	0	0	0.013637209	2.819424989	0.010939622	0	0	0.009790491	0	0.034948148	0	0	0.140617693	0	0	0	0	0.205667762	0.101005492	0.014860291	0.189075586	0.225218159	0.076120542
ENSG00000066044	ELAVL1	4.222248145	3.682640711	4.909653115	4.447162593	5.531119412	5.108708441	4.611048412	5.348876842	4.151493552	3.141678015	4.354945763	4.914779764	3.849098545	5.2886391	3.971773447	4.773326498	4.047773933	4.469482278	4.177519203	3.997183998	4.323787972	4.527301839	4.252998396	4.182406272	4.394047619	4.559448984	4.467833755
ENSG00000066056	TIE1	3.663469868	2.859430921	1.905847631	2.455996541	3.539741976	2.820667098	2.325838266	1.599179707	2.745538535	3.453355588	3.403980712	2.584363658	3.388670355	3.441864554	1.357782817	3.684190366	3.615063114	3.485143413	3.381122756	2.212286063	2.494674171	5.089557471	6.053873764	5.273351768	6.290667683	4.6988741	4.806024969
ENSG00000066084	DIP2B	2.413084934	2.742566791	2.551464338	2.249396795	2.288157723	3.033361328	2.487928763	3.082585085	2.426586809	1.333280602	2.238426141	2.43992893	2.448351248	2.944328111	3.021312706	2.187324357	1.911258229	2.904717222	2.039945516	2.518331183	1.883511339	2.313248755	2.463428899	2.126394738	3.510392322	2.764893878	2.80617349
ENSG00000066117	SMARCD1	4.508289194	4.37883758	5.380223807	4.343095086	5.179188558	4.812123384	4.27192611	5.350430061	4.59072177	3.858160077	4.430251815	5.333913852	4.737913854	5.593102742	4.027773329	4.248914283	4.557753169	4.036037306	4.497407985	4.140974927	4.053580571	4.446659863	4.584589756	4.047974551	4.505198626	4.610121262	4.583501032
ENSG00000066135	KDM4A	3.038387014	3.082649799	4.419377085	3.369347825	2.256122997	2.763864072	3.043064479	3.964500292	3.081032783	2.768025487	2.687414598	3.590158856	2.941904457	2.432668167	2.395446736	2.928720886	3.164921404	3.474176426	3.586068143	2.778696402	3.744893024	3.252450479	3.278154291	2.87081053	3.365021979	3.210002265	3.299836622
ENSG00000066136	NFYC	4.774223047	4.571585804	6.256799329	4.977504325	5.298878222	4.654842215	5.289100392	5.501579268	4.871271976	5.983855513	5.097855158	6.005849076	5.208318259	5.504407468	6.887220615	4.996790946	5.026388434	5.037755587	5.851636619	4.980614874	5.447817202	5.08771317	5.243695735	5.206885424	6.002646269	5.199986367	5.444647191
ENSG00000066185	ZMYND12	0.769710815	0.695462055	1.146967968	1.192617125	0.724042509	0.373356441	1.064579385	1.041544388	1.607929167	3.449116282	0.934865952	1.169123281	1.004896843	0.510044377	1.018570085	1.656807529	1.019730377	1.380241819	3.232373724	2.084397679	1.818650173	2.022747747	0.737135534	1.347631643	0.821224474	1.806930295	0.897602893
ENSG00000066230	SLC9A3	0.667961137	3.148252445	0.883442521	0.47800986	0.402894592	0.368609686	0.625137671	2.311462426	1.452331857	3.010214105	1.727097067	0.970569504	0.579810586	0.344693309	0.414733059	1.23985015	2.877987623	2.604967984	0.678800282	1.090860204	2.468278325	0.565123348	1.038766264	0.231485249	1.389550292	0.928593935	0.473317278
ENSG00000066248	NGEF	2.692411575	1.630591854	2.584120683	1.911246722	0.421732277	2.056639016	2.428908837	1.595131242	1.190968775	1.0238089	2.86482599	2.676872166	0.533883247	2.345038638	1.423379165	0.40098597	0.483918423	3.153330303	0.11359756	0.315999727	4.034919984	1.096120141	0.019057379	0.237803536	0.441988016	1.038288674	0.259736486
ENSG00000066279	ASPM	1.551442189	2.752423199	2.282531731	1.494661372	1.058420407	2.237894069	2.106820653	2.834165097	0.698857657	0.966138059	2.043039974	0.458519547	0.646639175	0.713262061	2.703384248	2.340317289	2.187903904	0.737671188	0.283211804	0.856689354	1.465520042	0.067539322	0.021140405	0.06801999	0.094196471	0.203471812	0.508571647
ENSG00000066294	CD84	3.096336078	1.857383894	1.515924345	2.666122576	2.016653204	2.64958557	2.883126149	2.039843773	3.222200221	1.467790725	2.695624186	0.89009332	1.905189136	2.513440212	3.496539046	2.952676492	1.886159913	2.64087539	0.712744554	1.683844646	2.817901538	2.28940956	1.973409229	2.116491187	2.338005024	2.583547966	3.500559884
ENSG00000066322	ELOVL1	5.636244685	5.486257426	6.678959228	6.417511627	6.32838232	5.47207505	6.358007613	6.018131173	5.539788495	6.467807676	5.715058694	5.463416474	5.956460959	6.616270937	4.857110141	6.032823773	5.895620115	6.270620509	6.408372204	6.14720696	6.538258785	6.223995884	6.037041716	6.504966725	6.487561916	5.860739376	6.102242394
ENSG00000066336	SPI1	6.882826431	5.759989351	5.037588683	4.643717684	6.028082868	3.894226016	5.852520771	5.377751928	6.063889019	6.124714815	7.005860301	4.684549469	4.08520368	6.109575777	4.627892781	6.261809098	5.719328579	4.199209038	3.618191662	5.644894556	6.181533943	7.064322423	6.691631867	7.44694267	7.41502341	6.661535847	7.169444023
ENSG00000066379	ZNRD1	4.364754509	4.294914771	5.337925126	3.32277615	4.445011534	3.845560302	4.347906558	5.290564479	4.169259605	4.49967371	6.310641862	4.847009725	3.793729448	4.321365334	2.539821368	4.672595061	5.025781848	4.154251044	4.226716596	3.701282893	4.283121699	4.396118378	3.959733067	4.824498023	4.320441353	3.586032103	3.375944395
ENSG00000066382	MPPED2	0.283617204	0.098106756	0.546839652	1.050452939	1.422765838	0.459774677	0.816208928	0.031847838	0.145334428	0.027643975	0.61395497	5.167353913	0.298598495	0.580099163	0.14649361	0.160358744	0.417472876	0.56694566	0.30706941	0.282209667	0.147778184	0.622131964	0.17105435	0.549418803	1.027578727	0.554441505	0.491207651
ENSG00000066405	CLDN18	1.601159268	0.405642804	2.674006348	0.1265828	0.077757628	0.151866608	0.136865449	0.102519465	2.151988666	1.211865717	1.805985773	2.565443638	4.205243919	2.660857899	0.384715172	2.75735187	2.176159981	8.942042327	2.379254975	3.50844133	2.990537417	6.39088604	6.904700847	7.391226402	6.954207945	6.920483868	7.497117332
ENSG00000066422	ZBTB11	1.895298743	2.295088217	2.230596534	2.405583992	1.964653692	2.352320679	2.565511879	2.952600086	2.380491196	2.026470769	1.790913799	1.388283234	2.50869232	2.006484745	3.7764304	1.911484509	2.043526493	2.455788809	2.20823631	1.693997595	2.726066081	1.045610716	1.458612985	1.551363435	1.684621279	2.306305992	2.360161976
ENSG00000066427	ATXN3	3.037311931	2.941389938	3.630417121	3.325646894	2.92140967	2.851373267	3.336590464	3.368454078	2.523205629	3.809918579	3.371501711	2.747385251	3.338236132	2.7099655	5.802066523	2.898972556	3.527233017	3.549410423	3.292189828	3.262565454	3.572562297	2.753300734	2.721029172	2.751150896	3.257856972	3.345739833	3.68632123
ENSG00000066455	GOLGA5	4.25401195	4.185240185	4.062562123	4.512106762	2.894251243	4.16711703	5.324950979	4.361284105	3.640470543	3.99470643	4.24407265	3.782534376	4.669242246	3.612069358	5.97081685	4.34833158	4.612582509	4.047913497	4.466503138	3.836631104	4.066803901	2.96289323	2.771395444	3.203208989	2.765441392	3.811974447	4.015292383
ENSG00000066468	FGFR2	1.431291329	2.703125069	1.955614108	3.641326371	5.070900192	1.486946009	3.842405661	4.932921012	1.878438932	2.751590117	1.86826796	5.481030866	2.471369575	2.687754986	2.302988692	2.035134718	2.272217328	4.093889714	3.696594811	3.582315132	3.234942707	3.498493424	4.384491944	4.131144953	4.164882798	3.909945872	4.344025988
ENSG00000066557	LRRC40	2.361872207	1.936941285	2.103611775	2.147589999	2.354714496	2.512135846	2.673086002	2.78851241	1.992119435	1.223434907	1.486565077	1.58167904	2.341669856	2.285348949	3.001087022	1.782165299	1.713832161	1.836372574	1.861482988	1.492104424	1.755891696	1.206455686	1.448980218	1.640287746	1.27264434	2.084230982	2.482608244
ENSG00000066583	ISOC1	2.673631044	2.701340566	3.959538341	3.169944237	4.073648882	3.520635965	3.683471893	5.076589023	2.703747463	2.590587649	3.093798465	3.155491817	3.415849238	3.798859276	4.675121509	2.554691985	2.791624477	3.229114124	3.742943981	2.549020983	3.075571992	3.566876026	3.464668267	3.695359155	4.183962835	3.744979109	3.979915585
ENSG00000066629	EML1	1.625181633	1.23676812	2.443946069	2.769071376	0.993098255	2.447285603	2.245075754	3.737037727	0.812234511	1.603758073	0.867650592	2.038717108	2.912143971	1.937193711	1.483452076	1.187558737	1.101293728	2.97104134	2.009221746	1.124473721	3.019790857	3.793542186	4.532522688	3.252087103	5.752716484	3.799532897	4.051250277
ENSG00000066651	TRMT11	2.323099088	3.024920677	2.437773707	2.529536127	2.388702037	2.222486193	2.874842203	3.200074281	2.501169052	2.392045346	2.417493399	2.189973169	1.91619381	2.386283977	2.786475087	2.164612527	2.274151311	2.935961304	2.002047174	2.087761533	2.476620173	2.370010794	2.336826082	2.3727042	2.220144188	2.780725838	2.741577005
ENSG00000066654	THUMPD1	3.177130073	2.692853427	3.208436102	4.140991282	2.701974816	3.070327497	3.52685757	3.664528351	3.767972537	2.996101264	2.996392362	3.766573961	3.484292836	2.710084561	5.298383386	3.47511083	3.044883678	4.495816661	3.507553642	3.512985335	3.945176928	2.74960935	3.511923396	2.966766368	4.744074962	3.581845319	4.091276694
ENSG00000066697	MSANTD3	4.088082218	3.030122395	4.105133277	4.522746289	4.311641159	5.604714817	4.894531621	4.756356166	3.426515695	3.049737049	3.837489176	3.682191225	4.397693455	5.574504219	4.674155538	4.311931733	3.539481442	3.373031472	3.797500713	3.506068716	3.285178769	3.782754519	3.419374388	3.983659456	2.791099317	4.040331371	3.765396835
ENSG00000066735	KIF26A	0.391600569	0.368161535	1.032220769	0.195560522	0.816477651	0.544607048	0.320444242	2.227174235	0.268808045	0.346761776	0.366658489	0.915094052	0.145052641	0.318044909	0.112604061	0.213481668	0.834644075	1.059929749	0.570893247	0.535143218	0.270221533	1.987841088	2.654845652	1.612026882	2.457549642	1.810060528	1.885582173
ENSG00000066739	ATG2B	2.041095761	2.606210052	2.738270643	2.742029932	1.882079555	2.685312266	2.308815177	2.670978527	2.15449896	2.320458683	1.461853313	1.763488063	2.802536527	1.840165096	4.1912152	1.863331915	1.707136015	2.5604753	2.041313082	1.828261925	2.292669862	2.206911985	2.470224475	1.880231	2.535727013	2.790154799	2.536045438
ENSG00000066777	ARFGEF1	4.162757873	4.366147332	4.527339377	4.689366261	4.190820268	5.60481265	5.329109241	4.284899037	4.101818134	4.718657533	4.162371186	3.617298483	4.803976093	4.926464423	6.52324045	4.432545241	3.678376192	4.714311468	4.394226013	4.480782124	5.00605112	3.190305114	3.485620032	2.924525598	3.59054214	4.059389891	4.503634956
ENSG00000066827	ZFAT	2.721963179	1.641985244	3.322200738	3.02356054	2.259944333	3.124432363	2.18332453	2.253108863	2.539143919	2.926618126	2.25655178	2.514359638	2.861534599	1.634932413	2.381009207	2.553311348	2.622283804	2.583302447	2.799675872	3.357090268	2.897350802	2.26394482	2.628117994	2.808634231	3.213608576	2.451514458	2.270986346
ENSG00000066855	MTFR1	2.626520907	3.598508134	3.151564989	3.154612371	4.227063306	4.691444831	4.679784089	3.310976976	3.124399275	2.99644479	3.926274643	2.648831248	3.610180334	3.945233123	4.007312132	3.245040756	2.976068467	2.963677567	3.142913311	3.749845298	3.05856414	2.489756139	2.171491879	2.276993856	2.266789538	2.78612375	2.804927092
ENSG00000066923	STAG3	2.349025513	2.413401819	2.936946937	2.200821332	3.240648629	2.176310005	2.58714653	3.352237332	4.492244174	2.361945177	4.521170119	2.271365911	1.961927022	1.935342819	1.709595025	2.245209651	2.754917424	3.694389927	1.805061276	1.388768153	2.320025369	2.329734997	2.263746561	1.495352354	1.936394839	2.006473973	2.099759755
ENSG00000066926	FECH	2.997149667	3.013767739	4.147152	3.343373709	3.418647381	3.812262035	2.768385494	3.71761611	2.689592143	1.697119922	2.378642015	2.214413937	3.437253044	3.596815906	4.32489699	3.466574918	2.372776624	2.91809614	3.899591361	2.500850482	3.017216418	3.560666049	2.952844197	2.820744694	3.768078435	3.491596594	4.082464164
ENSG00000066933	MYO9A	1.787256923	2.285893391	2.170988997	2.242834172	1.622255686	3.762274393	3.820321948	2.023723753	2.458615609	2.379906479	1.567229032	1.987888372	3.862937333	2.548451421	2.78631825	2.198874422	1.46499754	2.741458357	2.403213177	2.215138067	2.103897074	1.71853041	2.932305002	2.278540896	4.070080146	3.044439585	3.372433972
ENSG00000067048	DDX3Y	0	3.423371096	0.006090692	4.28682202	0.042077653	4.608909755	0.081142846	4.979202236	0.026929064	0.008858752	0	0	3.984507325	0.014549972	5.247566795	3.026785898	3.069808698	3.897763187	0	0.023995923	0.373031193	3.39236139	0.026819036	3.341197314	4.821914259	5.306528382	4.961692776
ENSG00000067057	PFKP	6.236836987	7.065022925	6.779640571	5.182986209	4.128763553	5.176159183	8.369610432	5.425610361	4.840553872	5.927178245	5.857784477	5.16302366	7.382658608	4.791730736	4.243021612	5.448032034	6.102477573	5.725670274	5.007621608	3.283981019	5.290781937	4.035659097	3.206655726	3.642043026	4.223770052	4.566236743	4.893430169
ENSG00000067064	IDI1	3.774997849	4.141996744	3.916084866	3.484937258	4.170878468	3.994344385	5.060133874	3.577972569	4.266216845	3.492250584	4.275826528	3.760380646	4.347856964	3.971120455	3.918596135	4.074522562	4.282276696	4.720519259	5.118608903	4.610918528	5.359303288	4.435321889	4.465772081	5.058861949	4.172271479	5.114537773	4.966430467
ENSG00000067066	SP100	6.180318956	6.073670302	5.198089419	5.532731503	4.852653097	5.406393809	5.739005565	4.28258807	5.650552045	5.075293018	5.376293857	4.504378864	5.638511215	5.102242394	6.250046339	5.854549272	5.274179645	5.404269625	4.676498736	4.427619581	6.566953634	4.784053725	5.006284557	4.986597518	4.944389962	5.265035508	5.859435394
ENSG00000067082	KLF6	5.6427882	5.556043092	4.384975377	4.129151107	4.74067396	5.635382934	5.382463214	5.622511651	5.36381587	3.368395407	4.221498189	4.308033165	5.341918164	5.619970495	5.30177419	5.007105779	3.844184763	5.443818797	2.573856799	4.670800688	5.469508326	6.527437908	6.412574927	5.586626651	7.981778462	7.364843788	6.765627564
ENSG00000067113	PPAP2A	4.971589536	4.061966241	4.586740728	4.994412275	6.829697369	5.578093372	5.639596843	5.122805222	5.240493701	4.399068529	4.320549663	4.825241208	4.010502371	4.993466048	5.240455539	4.628272005	4.804440828	4.592361353	5.220314475	5.139862368	4.112700133	6.047152275	4.902642825	5.849899208	4.920631541	5.368796281	5.435878577
ENSG00000067141	NEO1	3.22470249	3.072141825	4.543854657	4.767331692	4.3181939	4.461862478	3.41386754	4.43741419	2.469422364	2.811177118	2.035715395	5.117828004	4.376852958	3.865552652	4.30190951	2.253777534	1.889559206	3.915673862	3.79761484	2.917084168	2.853113398	3.748106956	4.427089874	3.378135641	5.266857737	4.226570182	4.064512131
ENSG00000067167	TRAM1	5.481602485	5.317463265	5.191898177	6.641976577	8.535788589	6.824220503	7.403983438	5.621178615	5.667051917	5.43643172	5.770646716	3.983504415	6.561382658	8.738524665	7.732852564	6.651599955	5.173427297	6.617208841	4.983882867	6.172093425	6.352853845	6.140402394	5.437147824	5.755918394	5.872772134	6.673330279	6.991000227
ENSG00000067177	PHKA1	1.41440077	1.43836738	2.591320374	1.65681668	0.980336845	3.627256627	3.1664182	2.332080601	1.8443736	1.78454586	1.543674044	2.233351243	2.635485094	1.606181619	2.262033189	1.80855804	1.560015445	1.809579079	1.890715167	1.539223343	1.989702166	1.118452757	0.994981523	0.954192587	0.907907433	1.38491185	1.107707953
ENSG00000067182	TNFRSF1A	6.98926392	6.563296962	6.057809818	7.257152089	6.610852106	5.763029071	6.420952242	5.582062175	5.995000524	5.957510699	6.920876835	6.605504705	7.311539444	6.480927498	4.590847497	7.028104975	6.450833489	6.208599193	7.214931043	6.959352863	6.727430399	7.109903766	6.809182895	6.812382702	6.701659944	7.269014439	6.61666646
ENSG00000067191	CACNB1	2.371466862	2.041411217	3.699262887	5.986947864	2.079057192	2.170389795	5.061279376	3.202869032	4.731199537	5.5104936	4.001586092	2.777053538	2.752928382	3.979247974	3.130024784	3.43870138	4.079053778	3.59419022	3.813883779	4.411907516	3.330387733	3.174583788	3.478324711	3.619377794	3.640181297	3.375770675	3.529196268
ENSG00000067208	EVI5	2.009092725	2.275963559	2.402168237	2.100688407	2.046557414	2.633454461	2.724001895	2.327227468	2.305620381	1.14525355	1.483297281	1.720983221	2.151894527	2.264404316	3.715289376	1.696884091	1.311712355	3.004727891	1.620365884	1.632798657	2.290515823	2.048428021	2.718933658	2.284398642	3.233429478	3.041257003	3.069176267
ENSG00000067221	STOML1	3.449817538	2.869837855	2.801702928	2.082552727	1.93969298	1.797772528	2.57214752	2.384757162	2.748014615	2.644098542	3.400000918	3.276783985	2.172330692	1.829946954	0.638615123	3.115268011	2.681761834	3.486946009	3.017485471	2.190346206	2.416326332	3.414793122	3.060173657	3.36104964	3.610676442	2.944596114	2.720322249
ENSG00000067225	PKM	9.267533457	9.116367356	9.138717213	8.250161012	7.938326964	7.773112826	8.939332378	8.614080368	8.356878883	9.035469955	9.21995743	8.139295533	8.23878686	8.525822236	8.537063055	8.499311752	8.412722258	8.123345461	9.161524948	8.228457972	8.5639284	8.015911198	7.462379572	8.135709286	8.295433759	8.01775492	8.024336303
ENSG00000067248	DHX29	2.747385251	2.552342639	3.282373081	3.331249466	1.781095283	3.286833846	3.063980885	3.199755567	2.607690129	1.872462377	2.841709506	3.065084553	3.379648685	2.099766486	3.557312053	3.019822875	2.4747605	2.994748059	3.315108251	2.201561725	2.519939384	1.871713564	1.929419863	2.154450352	2.058191791	2.854235079	3.118288287
ENSG00000067334	DNTTIP2	4.475694526	5.076640326	4.373509016	4.058264537	2.707792014	3.363489304	4.533575807	4.453787524	4.028215507	4.298995491	4.580718347	4.344871096	4.030088839	3.366225682	5.125349407	4.632303119	5.008312081	4.055924455	4.591990515	4.480084127	4.557575513	2.564083014	2.668774952	2.812980754	3.189785032	4.223461165	4.007365959
ENSG00000067365	METTL22	4.933119364	5.687335088	5.507766103	4.289959847	2.912304956	4.565499693	3.271585535	4.476407612	4.234976418	4.813324586	4.830625485	4.642158582	4.832459673	3.746302016	4.34215647	3.905389412	4.325544722	4.659051144	4.258971109	5.248295733	4.424787753	4.632093685	4.908899352	4.133900488	3.816947795	3.846252596	3.71455326
ENSG00000067369	TP53BP1	3.73875703	4.067148214	4.426761225	3.873567152	2.331794057	3.669174203	3.446718083	3.674776997	3.175246734	2.274860982	3.554097638	3.912573226	3.563414424	2.333687059	3.073642027	3.241085087	3.504683946	3.685031873	3.666665711	3.119983588	3.467775077	3.102117229	3.130037967	3.049764925	3.742685347	3.684448481	3.086204602
ENSG00000067445	TRO	2.423941152	2.916896971	1.733267559	2.176536608	2.20450698	2.392663628	2.470838778	4.004842924	1.620539493	2.603456624	1.692029867	4.731992358	1.670192246	1.863744228	1.990940343	1.829350313	2.381239066	1.564329387	1.09079247	1.460218329	1.172346695	2.319008012	2.153490827	2.356380483	1.988924586	2.266384779	2.22790123
ENSG00000067533	RRP15	2.726580576	2.481665769	2.471567272	2.293961921	1.696679376	2.637341295	2.573956141	3.097459103	2.067180919	1.528476303	2.318554017	1.825175049	2.592215422	1.724366507	2.426143966	2.402080897	2.821410218	2.543899188	2.011424075	2.132747916	2.681363803	1.375239657	1.31696825	1.799547403	1.344669451	2.317602187	2.069664363
ENSG00000067560	RHOA	7.980750808	7.106327379	7.205910517	7.639702468	7.98344399	8.148069774	8.036876927	7.751463721	7.564980182	6.878945995	8.233758667	7.387052295	7.450328737	8.646281484	7.687207695	8.286104899	7.569460711	7.869624686	8.076126145	8.391677514	7.782087435	7.903689072	7.799437055	8.484702077	8.121393644	7.977365796	8.157149846
ENSG00000067596	DHX8	4.354628467	4.146736673	5.486350758	4.097105091	3.739480903	4.404378633	4.368202612	4.741574847	4.248868755	4.971336619	4.791939065	4.639891993	4.51476612	3.824879843	4.249983786	4.213292839	4.747124189	4.230433605	4.593204354	4.746871676	4.149405709	4.316616424	4.199900018	4.281646327	4.283447708	4.170493952	3.97257319
ENSG00000067606	PRKCZ	4.200394493	3.702890217	4.740128839	6.56285296	3.944408705	3.70202581	4.050571349	4.026065248	3.447924291	4.699479452	4.013676638	4.504811044	6.274863591	3.366787998	3.464681335	4.081936082	3.149612191	4.435601927	5.43788687	4.71635992	5.157937031	5.121632974	5.556279191	5.204101581	6.899103107	5.50698587	5.39759763
ENSG00000067646	ZFY	0	0.779976582	0	1.843477405	0	2.629351957	0.021063773	1.952341022	0.012617313	0	0	0	2.177812575	0	3.434207867	1.418972489	0.953854491	1.83498622	0	0	0.09798841	1.178408703	0.006294577	1.067335829	2.036285287	2.609383841	2.713262501
ENSG00000067704	IARS2	4.260100951	5.00139243	5.206549458	4.485304451	2.843248244	4.595569301	5.077507925	5.563210003	4.63284983	3.976391133	4.260048245	3.905524197	4.862947248	3.52884633	4.671570787	5.08113081	4.47253976	4.856696923	5.36382638	4.615916492	4.319083182	3.643059602	3.553655402	3.667585619	3.568433473	3.886959779	4.053467621
ENSG00000067715	SYT1	0.738183292	0.666121212	1.155282936	0.834347159	0.519395967	1.53390218	2.218310007	0.328826126	1.178370456	0.526410409	0.51039688	0.269618487	0.329996127	0.822225167	2.150452445	1.960700746	2.90039541	0.433198768	0.554620284	0.719716164	1.112119602	0.691129439	0.740612442	0.872590818	0.674866465	0.751060893	0.746458964
ENSG00000067798	NAV3	1.021145666	0.787162456	0.521133174	0.999033792	1.148914587	1.406395169	1.224546611	1.039215616	0.76737513	0.835196482	0.973974888	1.288831015	1.225447697	1.494697209	2.770357583	1.011273779	0.834775927	1.164252086	0.738237779	0.563399292	1.195712951	1.431013128	1.580324001	1.44001135	1.638268501	1.594835149	1.628185668
ENSG00000067829	IDH3G	5.863638684	5.163784506	7.238261418	5.697276195	6.032973604	5.974820667	5.827067002	5.425818457	5.822500726	7.395842563	6.7787868	6.146225494	6.233052073	6.150908935	5.680332797	5.678877561	5.854875862	5.371039538	6.687340687	7.336051252	5.934238126	5.820107464	5.951860512	6.00597255	6.694253403	5.398647937	5.671015904
ENSG00000067836	ROGDI	4.214979598	3.440091106	5.408952969	4.6098495	4.836479627	3.411428958	4.072988988	4.327680179	4.707276296	6.353884309	4.81159947	5.314685651	4.895898773	5.498107229	4.816891493	4.305963227	4.247312339	4.237403104	5.596642997	5.347336123	5.241432176	5.167988086	4.735939112	5.209398776	5.791926045	4.550863735	4.936986499
ENSG00000067840	PDZD4	0.771735176	0.722020906	4.05156352	0.740303301	1.024610459	1.913978908	0.87679706	4.200551434	0.92858105	1.45548636	0.381225774	4.299567044	0.801041911	0.821821219	0.296902555	0.894778192	1.059286049	1.087557886	1.017565643	1.041530371	1.213166836	2.952012932	2.281184871	1.771463058	2.635424727	2.938649008	2.074018976
ENSG00000067900	ROCK1	3.759347612	3.865374485	3.339020482	3.689366261	3.13776253	3.616498854	3.813976102	4.768538999	3.668425517	3.36401906	3.011592245	2.939521858	3.125108832	2.992074103	5.42548616	4.015283461	3.208520381	3.920188477	3.314384754	3.204350468	3.80280326	2.11727281	3.002763719	2.294764827	3.082564648	4.15363512	4.229357196
ENSG00000067955	CBFB	3.787986116	4.071513848	3.655237324	4.067079358	5.013815074	4.577567803	4.68108939	4.289406609	4.064951812	3.542158977	3.460611523	2.904929121	3.745807412	5.148206067	4.985495876	3.800402958	3.463596302	4.450835138	3.422393142	3.68024558	3.558292128	3.993638135	3.545288858	3.557875677	4.478887699	4.095046725	4.566291549
ENSG00000067992	PDK3	3.115807335	1.888456873	3.06754063	1.9294085	2.648743831	2.697458029	2.940033283	3.18557322	2.12694313	2.152339202	3.010457613	2.789180443	1.196424493	2.561506997	3.539605512	2.265484905	2.35097241	1.74161799	0.993767821	1.576792996	2.779303852	2.609074107	2.228578606	2.747812733	2.680135286	2.318183775	2.864598214
ENSG00000068001	HYAL2	5.51404965	4.878588029	5.256701221	4.868316365	4.262696235	5.111957746	4.666580504	5.384360699	5.164484613	4.125841178	5.200429806	4.970904258	4.850359388	4.583495015	2.503010286	5.438019991	4.856587375	5.399338601	5.699404491	4.617239702	4.733977927	6.966857251	7.312084262	6.880893638	7.962710958	6.387081599	5.920995895
ENSG00000068024	HDAC4	1.554741094	3.532279551	1.911982967	2.521138703	2.062805586	3.504099149	2.389632888	2.500151929	2.04764308	3.324058824	1.406362513	1.989676738	2.736236849	2.650488859	1.54575096	1.824885952	1.523386313	2.779879536	1.524680552	1.29813627	2.615065469	2.468604169	3.204898183	1.956461889	3.829981446	3.33936261	3.301891956
ENSG00000068028	RASSF1	4.490441771	4.403424528	4.318924164	3.75081014	3.48864354	3.622672704	4.101532424	4.018536258	4.475130291	3.557091444	4.301748587	4.33551184	2.981260844	3.36458784	1.969122855	4.321603452	4.699779257	4.099800143	3.835853352	4.302677304	3.986037698	5.067634415	5.168858616	5.174594174	5.410039155	4.339258555	4.479599209
ENSG00000068078	FGFR3	1.894697493	5.788346397	3.193918371	3.6264625	5.308768589	1.301634468	4.146427136	2.360451369	4.987111633	3.801127608	2.011456279	1.16396882	3.352720395	0.688253779	2.728580133	1.400384908	1.883022502	3.955870726	5.563594413	5.212678276	4.500680974	2.881275019	3.748847617	3.073458658	4.270992324	2.789618672	2.819112251
ENSG00000068079	IFI35	5.91152861	4.824538755	5.935450318	3.564500116	4.086520539	2.67651566	5.23476954	5.710599828	5.301803449	5.312472772	6.143944366	3.649213058	3.917975886	4.614332928	3.282629582	5.768165795	5.594345507	4.983933016	4.364677479	3.392218492	6.540269104	5.311775557	5.351875635	5.706237674	5.469726464	4.767893109	5.655898461
ENSG00000068097	HEATR6	2.691864652	3.949310808	3.635522241	2.75912813	1.953812782	2.922232107	3.598484313	3.701083239	2.865908919	3.690126516	3.182916311	2.910556151	3.099370956	3.009017458	4.232568667	2.551656281	3.084923161	2.793192566	2.773390857	3.233472428	2.817215971	2.469458834	2.57054065	2.569607747	3.189536782	2.388649693	2.852863795
ENSG00000068120	COASY	5.389394724	5.643723456	6.102569955	5.66665719	5.533323502	5.230883152	5.85739136	6.071228509	5.794246892	5.735153875	6.476508064	5.423285703	5.84178447	5.58162843	4.391231558	5.197444754	6.03251525	5.00810587	6.217837529	5.843182403	5.824854392	4.850279367	4.781008178	4.906837696	4.691104196	4.321993015	4.930855586
ENSG00000068137	PLEKHH3	3.922626025	3.128900446	4.901137213	3.789614499	3.892157844	2.600226929	4.327730472	5.411321158	4.454373329	4.785037828	4.685682301	5.011406183	3.376518218	3.785456392	3.164828104	4.138626094	4.943232156	3.896048984	5.496804256	5.315037222	4.727642777	4.43091414	4.058143293	4.604492444	4.075900531	3.55584069	3.53577926
ENSG00000068305	MEF2A	3.506411527	3.270600702	2.969531805	4.332371385	4.199531013	4.313623167	4.458447627	3.887213303	3.655947104	3.24227933	2.646305537	3.165128894	4.094877876	4.501311749	4.829981446	3.6622055	2.637689067	4.052572398	3.232389075	2.752767856	3.560397037	4.056271373	4.233949398	3.486894538	5.512824198	4.434514809	4.834387615
ENSG00000068308	OTUD5	5.048410582	4.458336066	5.975847968	5.180804278	5.782689003	5.234221553	5.252495137	4.881923968	4.878730245	5.672077356	4.953223327	5.346566919	5.434571519	6.006841064	5.12128899	5.02354812	5.23127111	4.957129908	5.508305042	4.745565425	5.248652475	5.235106659	5.101519818	4.964532637	5.630434595	5.06971935	5.147249706
ENSG00000068323	TFE3	4.560531549	4.045827359	4.997080098	4.177798227	4.398459827	4.041435749	4.672990994	4.771790522	4.119090524	4.633088224	4.739518707	4.738621939	4.076986573	4.83879045	3.23705122	4.35123962	4.727119945	4.250582665	5.003741642	3.747956631	4.908880142	5.070127386	5.118745932	4.953949635	6.017414204	5.061339868	5.035500748
ENSG00000068354	TBC1D25	3.079852531	2.848161204	3.862947248	2.82298298	3.834974088	3.459347678	3.268241243	3.215499996	2.911079865	2.907107945	3.290039496	3.842908455	3.442569342	3.663720332	2.0989147	3.269172321	3.016783333	2.978096761	3.491827448	2.553279396	3.304915465	3.329346084	3.519051194	3.128940027	4.372422827	3.434293283	3.456520998
ENSG00000068366	ACSL4	3.810196292	3.712419697	1.497213797	3.590098958	3.650006256	3.421671694	3.686478116	3.251520661	2.951347201	2.140438388	3.552930334	3.028825491	3.269772263	3.499169814	4.550371251	3.92320624	2.82125101	3.6096486	2.35115621	2.749512815	2.936884766	3.349450206	3.38844581	3.57441642	3.778513487	4.986329013	4.556447809
ENSG00000068383	INPP5A	2.246602663	2.556620699	2.623482966	3.074075509	4.140238771	4.285269041	3.490749814	2.951414348	2.519000855	2.757315597	2.842880303	2.584510385	3.388163356	5.014908696	4.514393726	2.599205897	2.330615763	3.593054922	2.836249351	2.908933928	2.924383075	3.813062871	4.065994443	3.77482922	4.10249857	3.807849476	4.041567167
ENSG00000068394	GPKOW	3.548214655	2.760355095	4.622584859	3.043617478	3.070107631	3.057538651	3.648143274	4.025276903	3.248346593	3.001713985	4.250635718	3.93128593	3.127313012	3.443470066	2.766643922	3.85142924	3.928844037	3.715739651	4.354896411	3.149839774	4.121438198	3.828286301	3.760710634	4.057996054	3.985591507	3.356788934	3.593760107
ENSG00000068400	GRIPAP1	4.74610312	4.074231394	5.664428795	3.889259361	2.885388891	4.313398241	4.404262811	4.408861285	4.556760468	4.218331708	5.005673948	4.538115971	4.161016967	3.899997307	4.002009356	4.596159933	4.710696248	4.358712731	5.026569918	3.927972283	4.779517134	4.089176085	4.101128971	3.963048651	4.55520877	4.081970157	4.348090749
ENSG00000068438	FTSJ1	5.256101102	4.686102681	5.309794644	4.75414459	4.630521963	4.855541276	5.682730592	5.095439222	4.612676862	5.062665729	5.691589996	4.845244145	4.278705915	4.924403979	4.446792178	4.899755686	4.92339167	4.623878564	4.712150028	3.981067175	4.906948302	4.400087017	4.163748284	4.721678885	4.863829451	4.45301706	4.490396843
ENSG00000068489	PRR11	2.338199043	3.45578092	2.558005525	1.665824787	3.301463271	3.676143266	3.145481822	4.260221415	1.017879161	0.863430247	2.474542473	1.098918068	1.208492289	2.336797524	3.729835517	2.283681797	1.93003332	1.18538451	0.547919628	1.273802312	1.758614455	0.970711586	0.743457233	0.839139678	0.742139907	1.0073534	2.173850199
ENSG00000068615	REEP1	0.552681023	0.379199514	0.766696073	0.338901288	0.988490557	1.207293165	0.158262046	0.947033963	0.155464292	1.807701127	0.191407256	0.474681079	0.471140627	0.717644622	2.553679975	0.289794341	0.567333214	1.513884843	0.289665698	0.249294844	1.27308615	1.738599242	1.116777277	1.712622191	1.56265029	2.621043778	1.646300928
ENSG00000068650	ATP11A	4.186445093	5.913150315	5.309205297	6.419090508	2.237233292	6.715344295	5.44826666	5.197472276	4.16622536	5.010605309	4.199593829	1.830105205	5.058723441	4.224117471	5.182954437	4.407332355	4.183907272	5.09410514	4.884641875	5.734411568	7.509157422	4.782916983	6.254577037	4.483596535	7.160910107	5.645419224	6.104248586
ENSG00000068654	POLR1A	2.176488737	2.951067391	3.259963911	2.62055826	2.038790842	3.347958984	2.617458355	3.169014213	1.793409008	2.118422855	2.18417554	2.435457914	2.406917565	2.381712517	1.816853615	2.466953337	1.802321451	2.382254995	2.059877848	2.298523423	2.644073155	2.150325707	2.112933614	1.75537473	2.63028431	2.765403201	2.506101731
ENSG00000068697	LAPTM4A	6.829075755	6.216920426	7.352211197	6.735468021	9.031712229	7.201986651	7.002274958	7.111938973	6.61116205	6.478410468	6.589565762	7.517630023	6.791840112	9.052027278	7.323216928	7.026589835	6.300969321	6.60844261	7.274774156	6.772017591	7.753912017	7.59016784	7.183466664	8.075035175	7.202378539	7.505224037	7.610434315
ENSG00000068724	TTC7A	4.400312491	4.167919866	3.618943383	3.756863175	3.278658343	3.44714672	4.445024781	3.783865203	4.055360534	3.904397389	3.893672852	3.475927939	3.997870454	3.710778888	2.491809494	4.315457546	3.765142195	4.258164614	4.217665011	3.205107825	4.049552358	4.398658196	4.63131386	4.37042238	5.305671448	4.766966123	4.544732656
ENSG00000068745	IP6K2	5.978419889	5.988189314	6.771621518	6.095500408	5.256735182	6.204596575	5.519890962	6.192164569	5.863717967	5.578117532	5.927040725	6.997021369	6.049591564	5.403032481	5.060791028	5.562654564	6.716606856	6.069904054	6.348354598	5.96202145	6.029326987	5.611812714	5.329826828	5.627192412	6.085932349	5.414663252	5.190599058
ENSG00000068784	SRBD1	2.814931811	2.648407918	2.223135218	2.828081124	2.004871681	3.129165948	2.994042007	2.62087023	2.602763288	1.952333566	2.730700814	2.549048099	2.211189793	2.089589672	3.14133469	2.804675205	2.318603182	2.282970524	2.835249042	2.53344125	2.54907275	1.930457286	1.945004582	2.318848986	2.623747491	2.79601624	3.013815967
ENSG00000068793	CYFIP1	4.996723167	4.86556255	5.015488649	4.838886234	3.529995808	4.915898495	5.336779675	5.033304057	4.679981085	3.547856964	4.629904449	4.905832231	4.819417836	4.193030497	4.695581874	4.776361965	3.931909938	5.625501372	4.928943497	4.028737103	4.634140177	5.406614898	5.362098121	5.166747576	5.851386761	4.871661329	5.218808286
ENSG00000068796	KIF2A	3.199502745	2.869448996	3.855790416	3.141485109	3.302133309	4.166329818	3.203279476	3.44194288	3.119434203	1.999245995	3.045963617	2.444526607	2.64187892	3.274421206	4.679164783	3.143541991	2.915962533	3.205286153	2.412515991	1.860418582	2.85170907	1.763228836	2.183899335	1.965636545	2.456085936	3.146577025	3.354945763
ENSG00000068831	RASGRP2	3.574489082	3.283272858	2.254170726	3.460231437	4.379489273	3.299026273	1.535445846	2.957075103	4.543304089	4.088438452	3.343274207	2.97573656	2.639153427	3.231252675	1.733961663	3.103291166	4.653959987	3.087663107	2.499256573	3.015948876	2.873238368	4.768173736	4.568731387	4.746151502	4.630708331	3.867461614	4.37465698
ENSG00000068878	PSME4	4.511866484	4.981925699	5.18693628	4.206205598	4.319379488	5.111811726	4.441689299	4.813565733	4.405944723	4.526206562	4.964934576	4.512353322	4.176378628	4.317955218	5.304113078	4.391540907	4.416724916	3.814458137	4.20856408	4.320600205	5.325983576	3.663993515	3.339774482	3.69131082	2.955560176	3.906755938	3.734460344
ENSG00000068885	IFT80	2.925389941	2.556093381	3.24616483	3.281686382	2.263193695	2.633668346	2.794432503	3.560568232	3.62404239	3.355811276	2.74373253	2.266654631	3.344389658	2.117119845	5.278542382	3.320727273	2.907511783	3.270072889	4.249308802	2.764206007	3.8512993	1.504544125	2.201724811	1.876467833	2.105232195	3.554171331	2.948634485
ENSG00000068903	SIRT2	4.713222903	4.68513282	5.110267183	4.670018844	4.188242656	4.650609484	4.689209688	4.8122569	5.153906645	5.460732736	4.757759345	5.437254376	4.724655728	4.253943898	3.244642024	4.854429588	4.510265714	4.680211818	4.965913544	4.652073418	5.135978051	5.164050104	5.306871013	5.455787494	5.075438502	4.738838079	4.686237176
ENSG00000068912	ERLEC1	4.741747408	4.394527861	4.864775486	5.365300599	4.877449792	4.96675345	6.19852362	4.895942385	4.959566161	4.13241233	4.39239986	4.141571756	5.570292906	5.101242454	5.28084499	5.786076166	4.620873748	6.154797861	5.666046429	4.497810331	5.765571874	5.36767509	5.155457815	4.86715022	4.257010618	5.049996622	5.346935621
ENSG00000068971	PPP2R5B	3.81934119	3.375938836	3.740193617	3.251250993	2.773713664	2.706702936	3.688359425	3.403290903	3.48293861	3.392871037	3.479916041	3.165889434	2.44796263	2.983082985	1.021614752	3.840281941	4.147322982	3.666040747	2.31605883	2.939030945	3.401473465	3.797583715	3.96857925	4.0874883	4.007931017	3.732247488	3.59636272
ENSG00000068976	PYGM	0.424702846	0.564214255	0.434514542	2.575614878	1.380956583	0.576086724	0.767073366	0.605852711	0.643602253	1.264278194	1.032044404	0.900969181	0.37082046	0.646198609	0.176883144	0.661674818	2.053299048	0.458450252	0.746409946	0.975609644	0.402414398	1.974922054	1.831544897	1.584587351	2.34678957	1.418373478	1.471629698
ENSG00000068985	PAGE1	0.081669582	0	2.673115407	0	0	0	0	0	0	0	6.261329591	0	0	0	0	0	0	0	0	0	0	0	0	0.083328711	0	0	0
ENSG00000069011	PITX1	2.788875691	3.259280021	2.229990837	5.031267261	5.701413209	2.538781489	0.61452611	2.312702925	0.378116493	1.968017002	3.550752941	2.649346437	0.068428266	3.080962882	1.849282736	2.644656952	1.533284251	3.843561824	1.052061089	0.492316736	1.048438484	0.644139623	0.009556961	0.011690404	0.133954066	0.128152688	0.177156231
ENSG00000069020	MAST4	3.088892946	4.360132471	3.84642311	3.565463135	3.649960285	3.352463347	5.394016741	1.350423696	3.141663303	1.714008072	3.682179986	3.018967038	5.263785614	2.702517921	2.794006135	2.722490069	4.889011066	3.757983301	7.187213489	5.185981481	4.478421794	4.128351147	4.79117331	4.126146902	4.17207942	4.379038666	4.277783946
ENSG00000069122	GPR116	4.459713572	3.364331496	3.734243548	2.873366346	2.165937658	3.883044014	6.344164506	2.267514824	4.784985499	5.30555472	3.89474987	2.438694727	6.698440756	4.47909472	5.434297954	5.280692835	3.286107857	5.580522394	6.294414897	5.595079908	6.459241433	5.459529981	5.829372641	5.51696066	6.45878882	5.672631831	6.120633948
ENSG00000069188	SDK2	0.814110678	0.461713992	0.544350854	0.379101898	3.133900488	0.291767384	0.238202327	0.320719187	0.291477435	0.269977473	1.159441895	3.815175763	0.416147947	0.889161996	0.449450445	0.257131341	2.08714032	1.654774635	0.832019883	0.454846538	0.29023211	1.226625667	1.412212463	0.567503587	1.472596944	1.045261224	1.15231973
ENSG00000069248	NUP133	3.115191425	3.715882391	3.817050158	3.601470706	2.639507708	3.890719057	4.033599198	4.348501554	3.651476542	3.95926939	3.501732113	3.37154353	3.655202971	2.756713759	4.535325151	3.845439869	4.203114999	4.282573244	3.725872007	4.001153695	3.613708443	2.811596387	3.244240136	2.863530158	2.641330996	3.091273309	3.599448725
ENSG00000069275	NUCKS1	4.560708841	5.254850996	5.560843324	5.253800221	5.522514054	5.579080561	4.897922882	6.066758704	4.774597323	3.986365424	4.392757034	5.252260475	5.282158059	4.847681282	6.364113638	5.168417399	5.126130378	4.871281834	4.910598362	4.699951339	4.915635623	4.307778227	4.520032448	4.518232972	3.898634035	4.827310944	4.963279902
ENSG00000069329	VPS35	4.522237833	4.340184812	4.199271868	4.429033413	3.369368765	5.020982161	5.095831612	4.719856979	4.246795693	4.423430264	4.254510901	4.304846853	4.349973822	4.545165276	4.572113556	4.253278329	3.938445769	4.53072625	4.375102005	5.03040671	4.560537663	3.58161638	3.438704041	3.850769425	3.952864694	4.264543937	4.437101205
ENSG00000069345	DNAJA2	4.250863067	4.280548086	4.042495508	4.368551859	3.544806829	4.290505502	4.449052875	4.371928201	4.009526333	4.432999482	4.107344728	3.980783933	3.976638583	4.543526816	4.881150678	4.061413318	4.1368148	4.264236151	4.42739163	4.478357073	4.337853785	4.017334024	3.74134833	4.20111628	3.735576331	4.37571369	4.261929419
ENSG00000069399	BCL3	5.861466611	8.277408298	6.857408778	6.573354832	7.085860136	7.684923907	5.659059709	6.171012624	5.20720569	6.987002455	6.777616971	5.953796023	4.9736526	7.215872703	5.547712013	6.031293731	6.699010187	6.005822134	5.27895861	6.390065749	6.69709267	7.191355375	6.889935871	6.654137622	7.337657579	7.980402381	6.900637407
ENSG00000069424	KCNAB2	4.801241448	4.094844104	3.285600483	3.810371122	4.389718232	3.280395157	3.948012063	3.936581408	4.762726185	3.868992891	4.586698701	2.850035276	2.774318997	4.233957065	3.523775208	4.294650154	4.110789173	3.143860309	2.052228067	3.614356488	4.667420987	5.165694916	4.845520159	4.426700852	5.622953771	4.361922725	4.916825333
ENSG00000069431	ABCC9	1.945427917	2.568888223	2.363731783	2.991118175	2.646234099	3.398015107	2.74337709	2.372506409	2.265334872	2.388186781	2.355692898	1.711503717	3.054219874	2.355157256	4.138298426	1.850795423	2.422798125	2.944828467	2.569741403	2.461829744	2.628339672	2.028448923	2.833622818	2.374266079	2.581756157	2.839435609	2.846956589
ENSG00000069482	GAL	0.420679653	5.03832204	0.864277682	0.161033741	1.026134319	2.73020518	2.610201599	4.50498261	1.472118602	0.867859309	2.857951146	1.739688274	0.131989643	1.101273555	0	0.52817221	0.722518485	0.993716383	0.158052597	0.227446593	0.22864017	0.61355334	0.146479273	0.119392302	0.051004646	0.299170792	0.084949889
ENSG00000069493	CLEC2D	4.017155829	4.051754913	3.085048976	3.272814513	4.426821595	3.46554355	3.799636504	3.41673032	4.515012226	3.759986689	3.992007009	3.612800691	3.03545148	3.741650345	5.209928987	4.116081913	4.242671095	3.241846284	3.429095027	3.811337441	3.565268145	2.703937893	2.742984927	2.734469016	3.145760591	2.831569217	3.717363862
ENSG00000069509	FUNDC1	3.257289774	2.538503399	3.667403955	3.19763268	3.855630972	3.507426785	3.963677567	3.733506195	3.300084178	4.293392557	3.455737529	3.020669316	2.867548594	3.832039333	4.684650451	2.924069473	3.206050835	3.111852613	3.441508711	4.469749252	5.149145533	2.615541068	2.239013027	3.245386133	1.472035396	2.446235053	2.744001744
ENSG00000069535	MAOB	2.3108316	1.700568445	1.928521928	3.846001803	3.388904507	1.974566022	1.151741942	0.886987864	2.68628985	2.568192666	1.575999626	2.598148404	2.896519866	2.430499386	3.333695645	2.025106776	2.336431935	3.869831934	3.533513513	2.842459971	2.798604254	4.967459147	4.662074443	5.303287591	3.983969487	4.746785704	4.619184086
ENSG00000069667	RORA	2.02268739	1.926007012	2.402553016	2.219208799	2.213667672	1.273563631	2.711516932	2.102449858	1.872080137	2.069468457	0.985353967	1.647093425	2.165365299	1.970338314	3.394114862	1.17154632	2.034398858	1.919343897	2.120932485	1.218266603	2.082300649	2.835210633	2.986594788	2.233124187	4.816108144	4.164866712	3.827565007
ENSG00000069696	DRD4	0.886284019	1.811586113	1.430333451	1.382573191	0.822533561	0.599541561	1.09947027	1.702551166	0.507462814	1.026325574	1.317350382	1.081735019	1.042266106	0.336840932	0.635826814	1.137064091	1.536774067	0.315772563	0.5692315	1.483967937	0.516990402	0.480731466	0.928012471	0.404527144	1.013748091	0.46160085	0.819417223
ENSG00000069702	TGFBR3	0.877807845	1.168552185	0.843729039	1.116877062	3.03599861	1.105905995	0.91369252	3.246914234	1.048724443	1.051037929	0.6841338	4.770194755	1.211410983	1.3551065	1.379637596	0.64320787	0.690467159	3.102641336	0.964125039	0.755549921	1.410286826	3.592146039	4.323319624	3.091066771	4.268075023	3.507058837	3.906534687
ENSG00000069712	KIAA1107	0.704528509	1.073134705	0.968011102	1.098810297	0.332857995	0.91482013	1.649265951	0.943179446	1.044114297	1.081387353	0.472429543	0.620958883	1.137260868	0.537951034	2.561323692	1.280891005	0.885277595	1.31880272	1.014926544	0.874468069	1.267637667	0.342101841	0.580160925	0.34970383	0.591101074	0.612403458	0.90957574
ENSG00000069764	PLA2G10	1.361914306	0.741188236	1.882435678	6.968563123	0	3.780089583	0.382086185	1.333480982	3.173957304	2.115815656	3.09460261	1.457452458	7.170856441	3.827158485	3.251544898	2.140965115	1.883675552	5.737584017	6.950351762	6.107514217	3.058648987	2.797436383	2.147505341	3.163155729	1.912508079	2.879692045	2.437672519
ENSG00000069812	HES2	0.822748092	3.517338692	0.15218991	0.431741686	2.429267801	1.144855619	0.643413849	2.444216486	1.263551279	1.347365182	2.149135775	3.679164783	0.314147762	0.685416334	0.689813518	3.212681388	2.007087834	1.020519981	0.308416797	0.170089139	1.084411286	1.750838003	2.02455018	0.875567771	0.782530182	1.47902356	0.669444996
ENSG00000069849	ATP1B3	6.250260514	5.702773885	4.853836004	4.638131776	7.323153865	5.102670728	4.986961512	8.812344193	4.831112126	5.541486962	6.210831066	7.343674305	3.993275822	5.343880352	6.381719438	5.399410384	6.553392761	4.726308091	4.058983133	4.484022092	5.451537536	6.289353118	5.523163592	6.678409997	5.714146587	7.340126048	6.316471616
ENSG00000069869	NEDD4	4.39822038	5.817152514	5.8649463	5.935987696	4.8205364	7.91910764	7.087918915	5.575835697	5.397392269	5.846300242	5.974765612	4.326609251	6.678043727	5.44767837	8.652583293	4.555380582	4.806416865	6.346558055	6.294947845	6.353173297	6.53548846	3.355495579	5.052259373	4.107411689	3.872050578	5.21881216	4.92321575
ENSG00000069943	PIGB	2.669990509	2.762342437	2.292831801	3.189718626	3.241727326	3.090695945	3.366920852	2.811101061	2.679867394	3.762253129	2.444492152	1.968374654	3.552118809	3.177616469	3.811994991	2.566591123	2.201743627	2.778498769	2.633863605	2.362427807	2.455431123	2.489339978	2.017102367	2.442168544	1.880082072	2.683997312	2.817543447
ENSG00000069956	MAPK6	3.003675989	3.681201861	3.161976337	3.202036819	3.205608338	4.645695895	3.683438206	3.849128577	2.459777824	1.824429793	2.600933374	2.758055812	3.056751717	3.352129963	4.445554565	2.622105718	1.818498841	4.18673824	2.365336998	2.279884284	2.872915417	2.093955612	2.139197695	2.23470977	3.015485081	3.507020768	3.15459131
ENSG00000069966	GNB5	3.009472587	3.220579154	3.545202352	3.675973964	4.014989011	3.67081768	3.977554696	4.062208078	2.877952297	1.799547403	3.078929146	3.480484871	2.668271194	3.233044401	2.664539728	3.05464534	3.095998662	3.398034267	3.182150391	3.607827403	3.349339798	3.592708179	3.103361673	2.990963934	4.280421883	3.868182998	3.279426721
ENSG00000069974	RAB27A	4.926312601	3.623995585	3.229555623	4.451659514	3.322940511	4.410028975	5.758511059	3.136227486	3.850169331	4.125246072	4.712694818	2.703029804	5.448643304	4.35414181	4.846618675	4.927066808	4.58519692	5.586533581	4.951177456	3.327605456	4.391870805	4.069599064	3.804249789	3.990138009	4.221915738	4.922530886	4.872094916
ENSG00000069998	CECR5	3.753187327	4.0227939	4.521371161	3.663754482	4.563560857	2.892785406	4.099724414	5.240024235	3.930084429	4.260605328	4.082966514	4.697946141	3.402169602	3.530919724	2.394272667	3.589152249	3.347217756	3.393839007	3.966485841	3.767803085	4.222333167	3.979979587	3.850779424	4.002855512	3.695425974	3.743568823	3.52798362
ENSG00000070010	UFD1L	5.633503866	5.392052904	5.601726226	5.128404767	6.150858176	5.613926454	6.307455849	6.069650616	5.12711735	5.541973198	5.528602573	5.313024496	5.799227216	5.90780161	4.697612597	5.14096675	5.127422803	5.325983576	6.107723434	4.534895793	5.44639189	5.712796599	5.399714566	5.724541138	5.702992693	5.514684076	5.81043025
ENSG00000070018	LRP6	1.936349607	3.022390896	3.248729125	1.850307375	1.699560516	2.765140073	3.076605269	3.246683222	2.5935211	2.777150352	2.364437961	2.919261891	3.210024092	1.385226698	2.417088275	2.809774559	1.969443393	3.055259873	2.972742275	3.234847697	3.223410193	2.558835782	3.480290977	2.523521811	4.364404342	3.442335778	3.555914294
ENSG00000070019	GUCY2C	0.028387389	0.647073157	0.021280153	0.059082358	0.133514997	0.042812269	0.043777318	0.063762742	0.098154738	0	0.016294485	0.05269745	0.007228906	0.008523046	0	0.04095792	0.125011599	0.049496807	0	0.133425168	0.121728679	0	0.043783896	0.071665754	0.064543102	0.032407551	0.034193878
ENSG00000070031	SCT	1.070320626	0.196127325	1.197399931	0.789650803	0.263759178	0	2.44305758	0.839938632	0.889023336	0	2.425902358	1.58909231	0.40476364	0.599189231	0	1.641254686	1.927653772	0	0.262986315	0	1.371380431	0.506283046	0.262648433	1.49794953	1.358829456	0	0.677212344
ENSG00000070047	PHRF1	4.198266259	3.558696215	4.761168236	3.76502547	2.530705029	3.554846672	3.379945282	4.010940925	3.506017922	3.288492932	3.794873297	4.053015733	3.782282743	2.880767795	2.37373729	3.791188942	3.649615459	3.7367131	3.91033932	3.559320491	3.816394909	3.647015116	4.07000284	3.314492069	4.004267666	3.881733131	3.672572433
ENSG00000070061	IKBKAP	3.593987127	3.987630112	3.556968869	3.722924991	2.508421046	4.45376119	4.650236087	4.314566025	3.731194105	3.471122414	3.141297082	3.780562076	4.566949069	3.408108574	5.374187468	3.663879695	3.95321867	3.827819025	4.019426157	3.021684036	3.506779641	2.965893233	3.296273847	3.282031997	2.728654137	4.013221046	3.970467166
ENSG00000070081	NUCB2	5.355104385	4.519479002	5.339882062	6.605466184	4.7001789	5.491256659	5.658182914	5.794875896	5.440603438	7.198651301	6.057573741	5.132650867	6.135313228	4.567886125	7.697468037	5.936159709	5.819982334	5.589916256	5.754844755	5.752042054	5.816325783	3.921379201	3.522783946	4.475882556	4.101708899	5.498710414	5.68261824
ENSG00000070087	PFN2	3.761700148	4.121305569	5.53609332	3.42620973	6.745143193	3.445035379	3.810576776	7.05708197	3.20147547	4.389897162	4.685519722	5.181404737	2.625770786	7.360487188	5.301452296	2.634444577	4.190377815	3.083725668	5.527417577	3.317027603	4.907236801	4.394445545	3.694768783	3.795891599	3.508314551	4.600745498	3.256575933
ENSG00000070159	PTPN3	2.332544681	2.143834193	3.73206293	2.020736868	1.179778545	3.317979812	3.064913884	2.979932043	2.546259843	2.292130918	2.205451946	3.000607607	3.47376094	3.596756285	2.910059119	3.137585493	1.654733398	3.781569545	3.51421065	2.968199526	3.400949094	2.114223748	2.370373554	2.00937584	2.884572525	2.80371061	2.762336058
ENSG00000070182	SPTB	3.81269331	1.309950308	4.418891556	1.214516518	0.338544218	2.449157231	2.679795347	0.157267537	1.388294256	4.858861268	3.125778373	2.120690343	1.099813606	0.755231998	0.903498008	4.858453525	5.600828737	0.911337239	1.737963594	1.572579274	1.095093999	1.433920884	1.306495572	0.812974595	1.161997291	1.058586651	1.227229697
ENSG00000070190	DAPP1	3.508137041	3.286425799	2.675867858	2.330317453	2.717493282	2.760582906	1.778940254	1.961752961	3.806241556	2.688054999	2.659607222	0.752921533	2.021042589	2.68153922	3.615698782	3.191210461	2.337131615	3.023963217	0.522913476	1.054883198	2.981280941	2.434566849	1.667578807	1.966788512	2.625854931	2.833323264	3.550876045
ENSG00000070193	FGF10	0.017554526	0.089889009	0	0.015912563	0.860264416	0.199997042	0.300086229	5.433597125	0.014597817	0	0	0.091652042	0.013321896	0.106164034	0	0.030396963	0.073508221	0.19613614	0	0.137634672	0.031512922	0.979687352	1.370805956	1.06892528	1.256799329	1.744531412	1.594003853
ENSG00000070214	SLC44A1	3.379246656	3.249252665	3.003048078	3.23198683	3.073640314	3.54910233	3.857871545	3.535306486	3.064370714	1.789512257	3.278790647	2.515495481	2.919078791	3.743159475	3.515611539	3.235688771	2.67895078	4.470680021	2.977364193	2.371260535	2.586656672	3.390492978	3.668459557	3.298447174	4.024523586	3.568810415	3.8382257
ENSG00000070269	C14orf101	2.37518126	3.464263106	2.802695746	2.462785263	2.217571959	3.053855089	2.362234213	2.476786052	2.699036292	2.227334452	2.125125368	2.343433407	2.564322069	1.626069946	3.174018047	2.2123421	2.582435573	2.671549275	2.371296784	2.474347779	2.0724317	2.208276895	2.349135946	2.113547155	2.529576105	2.571963137	2.653188455
ENSG00000070366	SMG6	3.73530554	3.563695074	3.652291445	3.469195713	3.626824583	3.550198842	3.48677872	4.104730831	3.609033907	3.792241087	3.961956647	4.827519279	3.416214168	3.569199413	2.142939444	3.903366118	3.718964336	3.814909258	4.504575903	4.241016423	3.749791677	4.516992166	4.784493513	4.36251197	4.648919809	4.12122267	4.179940928
ENSG00000070367	EXOC5	2.992552735	3.175110975	3.117226257	3.44794941	2.908882063	3.98458935	3.114858391	4.291316228	2.905641643	2.079227903	2.325052472	1.835370329	3.313337287	3.303405233	4.519390935	2.788790099	2.195961715	3.040131441	2.233240788	1.845678718	3.118469369	2.380657423	2.724065218	2.649433817	2.867370674	3.675917526	4.11629821
ENSG00000070371	CLTCL1	1.686245021	2.97635447	2.591559746	0.979593707	0.953464166	0.925972083	1.319565913	1.814722675	1.497939314	2.044530513	1.894313338	2.082859247	1.617566495	0.750635659	0.728885268	1.446393875	1.654678414	0.898306658	0.944436443	1.157955619	2.204093753	1.622504037	1.7618767	1.825537357	2.16750887	1.362525996	1.500827542
ENSG00000070404	FSTL3	6.385156623	5.984956129	3.648649507	6.186861028	4.345389278	4.671865128	3.988957296	4.971557349	3.393785477	3.042161024	4.435968561	4.488155062	4.689271201	4.35442395	2.941111946	5.432942709	4.826792517	4.854738753	2.558630099	3.76897825	3.21722296	6.808886972	6.109070069	6.126838671	6.46959298	6.264376915	5.969654744
ENSG00000070413	DGCR2	4.524740721	4.22478891	5.131062617	4.917126189	6.186934299	3.835762419	5.261361563	4.942795979	4.684751425	4.66977514	4.408691484	5.247878157	4.905326829	4.871907701	3.433822095	4.603495792	3.920502924	4.975263322	5.408263496	4.615651705	5.492949128	4.889273966	5.276087174	4.554269582	5.66666003	4.923976329	4.847861648
ENSG00000070423	RNF126	5.725771144	6.001786483	5.835102979	5.626199641	5.595667757	4.714652163	5.20132804	5.972665086	5.329586476	5.283103174	6.045602417	6.265641298	4.23680638	4.657451368	3.126118811	6.075904809	5.879068566	5.525677403	5.252411874	5.945015354	5.456960528	5.887527708	5.714690623	5.651674571	6.299539571	5.472247302	5.352652607
ENSG00000070444	MNT	2.886476011	3.69165699	3.262696235	4.067148214	3.852088753	3.884529545	2.80564741	3.203086801	2.710201408	2.617641717	2.728621488	3.099483736	3.231449305	3.511961335	3.156898139	2.999770954	2.625085756	3.365762515	3.515750292	2.887835222	3.023771649	3.145082323	3.573750179	2.012686659	4.597161663	3.66309409	3.593903492
ENSG00000070476	ZXDC	2.803735404	3.20930051	4.157512672	3.315340158	3.373637076	3.412141992	3.09366158	4.014266015	3.197870108	3.022921702	2.978927776	3.602326221	4.703643381	3.50231787	3.099960004	3.220325311	3.664505596	3.61354344	4.016353684	3.012438164	4.306590353	3.559748759	3.969251816	3.459196834	3.97982415	3.663754482	3.633907767
ENSG00000070495	JMJD6	4.413918977	4.769702987	5.103946576	3.474020633	2.937389593	3.564109849	4.618591062	4.383109814	4.166321783	3.680583163	5.088824273	4.388575307	3.325154678	3.535717061	2.617881462	4.498895468	5.971127354	3.719282027	3.52476579	4.013515857	4.393910378	4.472110802	3.97217797	4.314935747	4.566462046	4.2703271	3.775798568
ENSG00000070501	POLB	4.489607157	4.639191638	3.469703675	4.246970461	5.078289599	5.239440051	5.672976855	5.541654221	4.467762037	3.456252879	4.987871095	4.441676021	4.49405073	4.493762602	4.992206468	4.631360428	4.066691982	3.970006927	4.66886797	5.731218548	4.085492642	3.591583681	3.30643141	4.104613429	2.841832263	3.67570304	3.72678763
ENSG00000070526	ST6GALNAC1	2.387257754	3.01156541	5.71447633	4.788680491	4.079378111	6.46954577	6.205933969	0.209358535	5.124497708	4.311946261	4.887413165	1.051030966	6.877523412	6.651117723	5.66763387	3.886715965	2.973824312	6.246763396	6.24916087	4.957078819	6.338606256	3.485645791	1.895182392	1.90601317	2.837259061	3.855621006	1.596000068
ENSG00000070540	WIPI1	5.132815353	4.572683554	4.748300209	4.793719045	3.809805421	4.600995201	5.479298477	4.610038557	4.912376819	3.514374789	5.370160792	4.540498499	4.45438649	4.316341275	4.63568475	4.932699015	5.72330462	4.889833685	4.672368765	3.668970055	4.612411479	5.158082497	4.589026374	4.411731295	4.652647104	4.825821237	4.602848786
ENSG00000070610	GBA2	4.998263213	5.786878601	5.686352048	5.018042128	4.046709316	5.557278351	5.221088254	4.557894053	5.203952854	6.122159154	5.581631443	5.98281565	5.730517688	4.845013256	4.18927109	5.08007774	5.387765761	5.298639989	5.636601421	5.253251852	5.489645688	5.425318305	5.529533628	5.236905851	5.582610193	5.147428818	4.946525013
ENSG00000070669	ASNS	3.698907428	3.628866895	4.562046998	5.091792908	3.688829369	5.758327165	4.535350037	5.295785462	4.79427029	5.18015582	4.117753215	4.515901644	2.842103901	3.960187327	5.178272444	4.44799568	5.510651833	3.647107244	3.00124559	5.979792146	2.857746165	3.449318374	3.031718073	3.611904167	2.675269455	3.506792332	3.460663941
ENSG00000070718	AP3M2	2.870129923	2.943476919	2.560015445	2.840692838	3.044822492	3.776693582	4.144413525	3.840584083	3.134317883	1.880767795	2.78086649	2.508025453	2.929798571	2.564980487	3.561362799	2.967115105	2.639000572	3.174713206	2.674641429	3.459811915	2.597850546	2.790088055	2.755913054	2.890004964	3.465007992	2.579667724	2.952669038
ENSG00000070729	CNGB1	0.242037816	0.199234484	0.800306449	0.09337425	0.084028061	0.177785154	1.101004551	0.006896955	0.111288971	1.472711307	0.227525456	0	0.056359477	0.255789545	0.042204599	0.472602143	0.82158206	0	0.462247109	0.643277149	0.762914301	0.094763588	0.027668884	0	0.014975661	0.055882541	0.052989658
ENSG00000070731	ST6GALNAC2	4.273858992	4.452779911	3.46554355	4.39578945	5.468290057	4.64440431	5.012430118	4.410666733	4.081407806	4.926336324	5.226242624	5.08800163	4.485574953	4.473014064	4.244361932	4.724775765	4.751345884	3.864384269	3.751967098	5.674096203	4.276087174	5.110726544	4.921774304	5.123090891	4.307122467	5.05708197	4.737946293
ENSG00000070756	PABPC1	9.21723314	10.19757302	10.43500345	9.224746955	10.77782242	10.69688061	10.27457617	9.469688618	9.736390092	9.89875706	10.35714509	9.707783595	10.36820087	10.29651477	11.3518668	9.834723855	8.98545489	9.697607037	10.44944789	10.51038837	9.482737383	9.765712089	9.149066251	9.15370402	10.26869404	9.311707451	9.716488538
ENSG00000070759	TESK2	1.60937202	2.0167459	2.167219818	1.469333792	2.158311172	1.539302763	1.942664632	2.093830572	1.73150477	1.441929605	0.959667791	2.351399357	1.236168071	1.480823477	1.097347852	1.616296525	1.383297862	2.305521159	1.317981258	1.289055377	1.507743907	2.220376393	1.881065493	1.920502924	2.22410512	1.545454441	2.207933446
ENSG00000070761	C16orf80	4.110797523	3.474345182	4.457640254	4.122531921	3.991843795	4.380542451	5.03299123	4.648528718	4.168000125	4.074942084	4.377901123	4.605322461	4.006692983	4.006432681	3.373517368	4.596243437	4.234141062	4.326429487	4.311808246	4.312824883	4.648770287	5.141015814	5.259159478	5.032982417	5.133612842	4.928844037	4.709108633
ENSG00000070770	CSNK2A2	4.270028023	4.178611076	4.084123809	4.235933801	4.536662186	4.828128866	4.474046599	4.528183714	4.090387697	4.204876279	4.552057311	4.540306306	4.427894415	4.828382785	4.448953796	4.19163371	4.380604786	4.013560521	4.1639656	4.465850427	3.911806609	4.380383138	4.129876461	4.491295146	4.660614924	4.207026037	4.279671862
ENSG00000070778	PTPN21	2.320042704	1.94809619	2.042451732	2.99999459	1.889243783	1.362666256	2.346653431	2.438731982	1.642405841	2.188461062	1.766467953	2.213826286	3.405387934	1.946955387	3.094714073	2.201417441	2.085897092	3.539146401	2.670085714	1.466042354	2.178402329	3.588300879	4.263560293	3.69081934	4.82356086	3.74819285	4.119787759
ENSG00000070785	EIF2B3	3.310021587	3.159554918	4.282373081	2.913055985	1.691100845	3.088528345	3.721995979	3.820618088	3.059559483	3.569466788	3.655180069	3.760891564	3.320694063	2.332639198	3.545202352	3.520133052	3.722651814	2.817336736	3.500738328	3.26793724	3.295721555	3.175454341	2.643382908	3.308181736	3.238016401	3.041735363	3.25376241
ENSG00000070814	TCOF1	3.984534667	4.142617655	4.867422075	3.375776234	3.172869901	4.099438288	3.520346812	4.272978695	3.550272734	3.731628583	4.292281136	4.730042105	3.811573783	3.452847107	3.560030123	3.791866153	4.410313966	3.418917185	3.621501	3.730933356	3.76784545	3.338488597	3.530657592	3.337441364	3.454578633	3.322796336	3.279812985
ENSG00000070831	CDC42	6.674630131	6.363894697	6.380301743	6.168347193	8.248961707	6.351211346	6.907275263	6.669196885	6.228405059	5.825755105	6.470867079	5.823415648	6.500199742	7.942561421	7.502648846	6.473434635	5.918355224	6.002106149	6.847984383	6.267003865	7.049717884	6.356633314	6.0602009	6.870623642	5.754304963	6.671265062	6.852086255
ENSG00000070882	OSBPL3	4.01210379	3.995692541	3.018792606	3.962363932	2.293076147	3.832039333	3.437074564	2.192421443	3.85692595	2.732807532	2.932624378	1.988950027	2.788169923	2.984412534	4.619770999	3.797054494	3.476031665	4.494172367	1.882122607	2.757610022	3.828337083	2.336529054	1.811943631	1.917091808	1.97727626	3.226665738	2.989524159
ENSG00000070950	RAD18	1.912266628	1.474415276	2.045341615	2.174105959	1.230418233	2.732727229	2.514579304	2.534793724	1.65136173	1.543871974	1.912178469	2.162309951	1.423233927	1.015733051	3.567156004	1.894057178	2.294829511	2.317008784	1.473854435	2.270146166	1.805032376	1.215740713	1.445520135	1.410183691	1.249924643	1.389307984	1.923837554
ENSG00000070961	ATP2B1	3.213299061	3.619225178	2.954868171	3.755496512	3.466705419	3.515800745	2.247496159	3.875180453	2.647206275	2.731860975	2.578991832	2.626469509	2.12531386	2.75874449	4.832282436	2.182244166	2.08883699	3.181113685	2.784191959	2.96330395	2.836792663	2.67787803	3.028259718	2.367348698	3.24143904	4.538414002	4.249612205
ENSG00000071051	NCK2	4.292524102	3.912506163	5.065443063	3.895457741	6.552630676	6.033165276	4.742060122	5.194366831	4.201720107	4.474857822	4.343166168	5.226862995	4.574101508	6.203637737	5.621893627	4.969095219	4.115590964	4.862168677	4.574943137	4.132659092	4.747715004	4.949095988	4.920874454	4.814406865	5.826708637	4.513869688	4.585022612
ENSG00000071054	MAP4K4	4.606122383	4.890796866	5.142736088	4.050719348	4.042635583	5.742475172	4.553864253	5.906113736	3.834549424	3.601696516	4.051798408	4.444792939	4.018892284	4.495695163	5.133444337	4.654979657	3.831299642	4.681606683	4.159806767	3.57921636	4.358881486	4.580248013	4.669287607	4.166932315	5.336494063	5.174550233	4.861632855
ENSG00000071073	MGAT4A	3.217928626	2.186880831	2.279081968	2.034127658	1.74987747	2.449352713	3.275209726	2.090389391	3.039078719	2.031028123	3.581544076	1.934991975	2.004166972	3.022046389	3.028627495	3.481156835	2.686883701	2.357191638	2.509994736	2.767072094	3.182291846	2.617770996	2.503542099	2.555580594	3.424586226	3.508618802	3.452389848
ENSG00000071082	RPL31	10.35728807	10.93456073	9.485074564	8.85050879	9.927890529	9.311752855	9.780600459	9.95755771	9.785244836	9.95410323	10.72007321	11.077243	9.229299509	9.376546521	8.360294037	9.95031239	10.39765324	9.474719947	10.54599732	10.69597642	9.747650898	10.3357588	9.737426507	10.50812159	9.997758137	9.547339929	9.27272775
ENSG00000071127	WDR1	6.603948227	5.608466266	7.393991008	5.891353564	6.073123991	6.248098349	6.619823809	6.711811494	6.069620544	5.56822064	8.316227217	7.769513903	6.324047299	7.011629812	6.525389257	6.949756689	6.298271566	6.290466796	6.648492767	6.176619979	6.355867291	6.996659904	6.646679665	6.65696537	7.938526927	6.869118778	6.838472805
ENSG00000071189	SNX13	3.463478599	2.948881137	3.346467637	3.371635526	2.93628741	3.823423291	3.625515984	3.214179216	3.278289615	1.945068277	2.456122744	1.815165514	3.36330847	3.190221344	4.403533601	3.103672196	2.232660757	3.089716776	2.457184511	2.671046485	3.89656249	2.12739226	2.428257652	2.263130582	2.865483368	3.250156653	3.633593955
ENSG00000071205	ARHGAP10	3.462798347	2.283604759	3.325110054	2.469643771	1.88584765	1.976326972	3.524076217	2.000093772	2.568822573	2.321919439	3.752919821	3.440998693	2.713189903	1.643602253	3.121923847	2.934571227	2.52945117	2.398525497	3.030242486	2.051285085	3.0448155	3.757236647	2.854935188	3.577912163	3.096233174	2.641721731	3.172913093
ENSG00000071242	RPS6KA2	4.524659241	2.796680808	4.008226911	4.741342936	3.410140264	4.501152489	4.744414083	1.865388344	3.896552803	4.077354103	3.663447096	3.158968714	5.312069736	4.60391708	4.077473743	4.812426345	4.156639311	4.399451401	5.030517066	4.8631158	4.932954073	5.128413016	5.41921526	4.992677806	6.050847746	5.005247266	5.381051443
ENSG00000071243	ING3	2.770689526	2.229883199	2.783121349	2.729339586	2.720810347	2.484885715	3.047550603	2.615604626	2.642655368	1.644183933	2.085227479	2.192661308	2.518180087	1.901710689	3.879392103	2.550073217	2.292407778	2.711818651	2.221208926	2.397545608	2.583037624	2.83014375	2.522954642	2.642465916	2.427911842	2.965859995	3.17132694
ENSG00000071246	VASH1	4.025418659	2.5858615	2.21085327	2.302400945	2.994574294	2.831936001	3.43559126	2.665940727	3.383478973	2.944822846	3.425249814	2.637030548	2.652257022	3.485272244	2.381953336	3.807066354	2.452039228	3.1347368	2.303374545	1.997498363	3.393237706	4.421176163	4.083341035	3.246449133	5.277683535	3.974446713	4.481214971
ENSG00000071282	LMCD1	4.41942428	3.368350703	3.829575604	3.742437445	4.016121869	3.453796741	4.189025915	2.304277388	3.230919263	3.65481358	3.809383573	4.616622355	3.023115157	4.028436545	3.011143152	3.658028635	3.571531198	4.764839752	3.916639058	3.294361959	2.95552112	6.843707535	7.161938055	5.999384469	7.316390154	5.544649207	6.101353826
ENSG00000071462	WBSCR22	6.323732139	6.014569539	6.610196578	5.30698399	5.196492952	5.013681104	5.173874978	6.589366511	5.981930265	7.263982741	6.557606145	6.029720109	5.49594774	4.845239126	3.485967736	5.789572768	5.848297437	5.369449034	6.758489739	5.741013882	5.790503592	5.423312599	5.152248331	5.635647027	4.981336661	5.454449005	5.163567162
ENSG00000071537	SEL1L	3.945832405	3.428273734	3.305807133	4.749239263	4.353280941	4.111907684	4.45851981	3.839737927	4.446044443	2.372690272	3.316622216	2.628612639	4.237020617	4.445773045	5.624659494	3.784702889	4.043108236	4.584986545	3.10625953	2.544779632	3.303159708	3.228857162	3.361250412	3.28381364	4.100506761	3.933185476	4.249407415
ENSG00000071539	TRIP13	2.298080535	4.407325556	3.170351335	1.204178286	3.145584533	2.614702778	3.106994808	5.51834944	1.14238076	1.633858957	4.295943379	2.098864183	1.220360914	1.958285901	1.686123977	2.696105128	1.853847978	0.924698128	0.577672933	1.489476143	3.918701074	1.02326245	0.467870004	0.720848425	0.686333781	1.472716505	0.832646203
ENSG00000071553	ATP6AP1	6.606144597	5.405192531	7.288413936	6.058320825	6.249642541	5.544460657	6.558403875	6.714327955	6.287594189	6.506009985	6.542829133	7.070786444	6.065328884	6.68429979	4.579017184	6.708173438	5.796688594	6.02193716	7.010891706	7.209199897	6.511355759	6.728927268	6.435283546	6.588536255	7.272657776	6.259441984	6.680282156
ENSG00000071564	TCF3	6.089216347	5.055169619	6.363803607	5.876119076	6.37934544	6.120169435	5.048179502	6.59784995	5.095907546	4.529577354	5.722750164	5.821322451	4.371314908	5.807761911	4.771579264	6.122852837	6.200351331	5.481786518	4.582068198	5.087959213	5.337154456	5.014332974	4.930164876	4.751619037	6.299409524	4.653558796	4.676933079
ENSG00000071575	TRIB2	4.066166706	3.687810963	4.318555463	3.789708388	4.785482548	3.477742079	3.608903843	3.019248221	3.662866299	2.728051108	3.583928199	3.62121965	2.788723291	5.63882975	4.91417701	3.957348179	3.616628236	3.627139871	2.835532028	2.354965504	3.573519952	4.371921233	4.064598353	4.034506268	5.018131173	3.470367662	3.68513282
ENSG00000071626	DAZAP1	5.712859865	6.380222075	6.111817984	5.433720629	6.584834756	5.756430894	5.399885427	6.250470868	5.806800924	5.570013537	6.042469242	6.129375759	5.191779765	5.751533348	4.707325998	6.149826364	6.525041528	5.464550651	5.307523244	5.413032113	5.788445589	5.601782672	5.403284767	5.474903237	5.670763872	5.514270626	5.585257021
ENSG00000071655	MBD3	5.548411963	5.329338908	5.617013372	4.878695918	4.551392968	4.613496292	4.757540689	6.135278337	5.044118669	5.238347413	6.11064721	6.215571827	4.351154796	3.661475991	2.330876733	5.866012814	5.674813712	4.89052938	5.262136199	5.265620672	5.032409455	5.91541573	6.000887886	5.773112826	5.955789376	5.625887069	5.399092461
ENSG00000071677	PRLH	0	0.71209917	0	0	0	0	0	0	0	0	0	0	0	0	0	0	0	2.525279622	0	0	1.405997804	1.819283959	1.992804679	0	0	0	0
ENSG00000071794	HLTF	2.266885465	2.190760229	3.093025996	2.806427177	1.95800372	3.390525995	3.009067636	4.043116988	2.830354719	1.840060331	2.540860498	2.318160631	2.286987572	1.872773611	4.005516764	2.643272069	2.901112106	2.40766546	2.931327539	1.351181658	2.898098042	1.479127064	1.490025808	1.433541711	1.99635982	2.163421443	2.268584105
ENSG00000071859	FAM50A	6.422929283	6.051187185	7.613303267	5.287121331	4.464250034	5.399608622	5.899422183	6.00213316	5.934544808	7.186203399	6.897591374	5.920512451	5.449376487	5.314475392	5.289152048	6.471663835	6.749614713	5.198238752	6.236218978	6.937885772	6.531931919	5.594306687	5.733611942	5.895009302	6.610635106	5.435665261	5.459323412
ENSG00000071889	FAM3A	5.112866909	4.241527515	6.121960305	4.502145988	4.685301051	4.226315849	5.285846057	5.683595406	5.227475397	6.46014787	5.328642618	5.411995618	5.142082544	4.611809764	3.389067013	5.348221794	5.246119215	4.863829451	5.626906331	6.08090065	5.551420655	5.241439803	5.027061137	5.196886335	5.570572222	4.487106846	4.468511637
ENSG00000071894	CPSF1	6.117106958	6.640646955	7.841564348	6.441093339	5.757969971	7.040223956	5.674935144	6.86090074	6.727797956	7.321549338	7.611806814	6.832333077	7.524557386	6.077909493	6.19424271	6.069577584	7.134077156	6.421091986	6.619653635	7.813870956	5.421691215	5.908128378	5.545736753	6.340010293	6.963208218	6.071762669	5.237766373
ENSG00000071909	MYO3B	0.688725547	0.195568081	0.235419497	0.082044985	1.463617226	0.073635036	0.159715719	0.009284747	1.610704786	0.149857654	0.646075079	0.019189071	0.100072064	0.091410352	2.467454263	1.628110993	0.261166109	0.16042458	0.06268127	0.005779659	1.624222577	0.035782527	0.033627669	0.04110796	0.011334443	0.130756945	0.077713063
ENSG00000071967	CYBRD1	3.643371363	2.9248524	2.495541676	4.64791311	5.447754399	3.718887641	4.960761899	3.664835507	3.358470814	2.737712717	3.249665294	4.236270648	5.784451635	4.549410423	4.915530461	4.410788824	3.188831327	4.601672749	5.487769304	5.048070489	4.504626748	5.559660057	5.741410356	5.64946026	6.243819481	6.044992932	6.207074858
ENSG00000071991	CDH19	0.158503781	2.154220254	0.021764827	0.047679092	0.207896599	0.008487047	0.2130374	0	0.032394855	0.425882491	0.019136253	0.06545816	0.280451579	0	0	0.057447915	0.101875807	0.253764225	0.079771447	0.07035484	0.058232806	0.384071917	0.582872928	0.419406211	0.680347764	0.404959783	0.78293522
ENSG00000071994	PDCD2	4.664721753	4.949250101	3.948563471	4.299010149	5.134980701	3.881429697	4.346652013	5.068163457	4.426848425	3.626754509	4.665750899	3.649684431	3.841661206	4.981044335	4.310391021	4.057077636	4.100775858	4.464334997	3.92812393	4.092976963	4.358874455	4.992369641	4.561466672	4.797754893	3.771103819	4.504232656	4.487582817
ENSG00000072041	SLC6A15	0	2.267197182	0.120180585	0.010785781	1.850795423	0.006823899	0.028553028	0.367047821	0	0	0	0.0388414	0	0.066783722	0	0	0	0.106581625	0	0	0.007093188	0.06389083	0.007229939	0.127402034	0.271688612	0.005983186	0.131419064
ENSG00000072042	RDH11	4.244240136	4.586560602	5.145583718	4.314413759	3.380607557	4.709169303	4.300541094	5.148340314	3.808467429	3.754855442	4.709886121	4.692209572	3.582929273	3.751506569	6.011714782	4.230671844	4.71770932	4.974299858	4.005148437	4.079096457	4.662974504	4.433086305	4.308673951	4.680425635	4.960993516	4.6023381	4.896286382
ENSG00000072062	PRKACA	4.863433022	3.710690738	4.424928805	4.627968634	5.457229829	4.287516621	4.907592536	4.872538222	4.697857203	5.04641248	5.031289319	5.232016004	4.024833823	5.337518435	4.156890052	4.918104729	5.072496013	4.587773017	4.141244757	4.874201867	4.35669317	5.198450935	5.181937386	5.299153058	5.562111125	5.01168795	5.139846
ENSG00000072071	LPHN1	2.65348657	2.567959117	3.350003535	4.156420888	3.192538224	3.430262522	2.764825954	5.093623555	2.869093602	3.439395746	2.728643254	3.944230643	3.003814488	2.914641057	2.128689329	3.328896767	3.50624648	3.327253341	2.981485541	3.185975932	2.527190472	3.27359496	4.046761693	3.350872016	5.1122414	3.654618845	3.45239512
ENSG00000072080	SPP2	1.041397198	1.122241999	1.200102537	0.697736462	0.17280879	0.805243746	1.14314522	0.578970585	1.984964785	1.787812731	2.66225564	0.628898616	1.191587917	3.527670916	2.721077309	1.029042901	0.219338923	1.654096367	2.07624439	0.813592821	1.060441736	0	0.759480563	0.484723857	0.206963232	0.466481995	0.613360971
ENSG00000072110	ACTN1	6.031507682	6.003289649	6.521229806	5.226304288	5.997337576	6.183272119	6.330493865	5.40506656	4.918076098	5.352285363	5.530757457	8.058083749	4.867214481	7.050741111	6.478585202	5.6849842	5.051885394	6.616360638	5.00712821	4.771769398	5.331225098	6.619429151	6.110141877	5.515132109	7.245638267	6.418105597	6.47369601
ENSG00000072121	ZFYVE26	3.018924322	2.778627023	2.912860602	2.617256161	1.527060324	2.55341703	2.663346897	2.761932	2.69102042	2.655850961	2.741497188	2.526153968	2.620246223	2.020829302	3.025854474	2.860792008	2.503246954	2.689545181	2.450031412	2.510128965	3.146912591	2.692795413	2.984623982	2.639178901	3.231401686	2.575697159	2.985066828
ENSG00000072133	RPS6KA6	0.445941715	0.105468765	1.168224826	1.069007801	0.11948115	0.045205158	0.180590916	1.565772628	0.350811777	0	0.257291886	0.370819344	0.332107533	0.266802129	1.359729182	0.705683363	0.483056801	1.00784134	0.067474339	0.375573304	0.5978372	0.253622648	0.207584294	0.283277007	0.290794762	0.61129138	0.469646375
ENSG00000072134	EPN2	3.172620322	4.537091018	3.610251217	3.745194298	5.075891977	5.495416957	4.372576057	4.267872837	4.006737858	3.800154423	2.852410406	3.587545017	4.511487015	5.852196145	4.565109697	3.586800765	3.255759036	4.082889896	3.519000855	3.310758907	3.025610009	4.035826225	4.665665638	3.606785686	4.81537561	4.341758085	4.049081812
ENSG00000072135	PTPN18	5.351052295	5.251563834	5.520984758	5.795143529	5.742908961	5.721946779	5.92216454	4.81925943	5.560342006	7.107311247	5.682432841	5.605595077	5.156671667	6.13009688	6.185022084	5.572641116	5.169536223	5.937539783	5.794816126	5.965814292	6.168449492	5.283488454	5.19092296	5.435808586	5.38118299	5.040502342	5.432772379
ENSG00000072163	LIMS2	3.959028219	3.111847607	4.168313092	4.251582769	4.810484235	4.187268924	3.886120884	3.32273722	3.363335106	5.138335293	4.366147332	6.640310019	4.633669509	4.913143132	2.28136591	4.07965971	4.339173024	4.852268568	4.608779679	4.205314308	4.671197114	6.284804671	7.293637176	6.973485	7.327462824	5.705615801	6.06248873
ENSG00000072195	SPEG	1.108122955	2.257315423	4.629070967	2.954929572	2.459704393	1.903967622	3.563011656	2.849290744	3.030311356	2.436625602	1.754737882	4.30685279	1.741044093	1.278353554	1.187552403	1.709061198	3.528921324	2.038520465	0.601797288	1.825932128	3.983513535	3.756724433	3.529408689	2.976567102	2.481670935	2.65058536	2.543089991
ENSG00000072201	LNX1	1.027274389	0.699069173	3.041854491	1.590142085	1.593721868	1.966747914	1.644142392	0.929518337	1.960974988	1.81342618	1.705575439	2.294029582	2.370303799	2.065106962	3.383413996	2.167454275	1.746953344	2.910797889	3.672119798	1.723073577	1.944183781	1.537012719	1.776807262	1.438026647	1.952616859	2.20112883	2.518464639
ENSG00000072210	ALDH3A2	4.412442825	3.848718074	4.954331266	6.441860239	3.350221411	5.206615876	4.180251316	4.932750975	5.347569993	5.443019774	4.763496561	4.200904489	6.877756518	6.412832324	5.669780808	4.766738258	4.675533686	5.574443668	7.301075443	5.442605169	5.067393486	5.432822478	5.39584085	5.040603161	6.239184157	5.744096496	5.588213915
ENSG00000072274	TFRC	5.22860708	4.79315198	4.25567445	3.627723556	4.33116776	4.064969052	4.815344866	7.01062321	4.978868303	2.716920678	4.502362429	3.418180501	3.435431243	3.103794709	4.577634265	4.496392041	3.241271229	3.843149733	3.230596534	3.490916644	4.47012033	5.122150869	4.543458764	5.155259456	4.506430569	6.308331748	5.939565111
ENSG00000072310	SREBF1	5.101809732	6.396406129	6.338526035	7.716558844	6.002333474	5.21089534	5.766597812	6.198576658	5.142029431	5.409950933	6.039919204	4.256784236	5.179160684	5.932599813	3.763507184	5.187692539	5.920695846	5.8237137	6.512402313	6.287577568	6.746406829	4.894793516	5.691232641	4.987320866	6.162083118	5.619401272	5.543133927
ENSG00000072364	AFF4	2.95857545	3.19061644	2.853428834	3.980071012	3.023913554	4.744753125	3.467070757	3.385956938	2.616475329	1.643209718	2.356014187	2.81056855	4.617463057	3.763772734	5.054492534	2.668141823	2.890318274	4.061058991	2.681662899	2.787935983	3.597805266	2.876672135	3.339693257	2.696795088	3.801096559	4.183899335	3.975144071
ENSG00000072401	UBE2D1	4.002135411	3.620422192	2.819690662	3.214615984	5.128103647	4.484209039	4.623872713	4.286792455	3.688281086	2.947957845	3.508035598	2.605681592	3.032296599	5.794189696	4.52483473	3.803485376	3.044658152	2.952117332	2.691576597	2.613055391	3.095672981	3.237722785	2.568623172	3.647659886	2.532187273	3.944352477	3.959621798
ENSG00000072415	MPP5	2.402211905	2.387161233	2.5101239	2.505217684	1.904387754	3.103511068	2.958419546	2.95851606	2.269817137	2.175827958	2.29449136	2.248847508	2.795264078	2.329281495	3.865097293	2.331286734	2.120172754	3.177710539	2.511462979	1.815882789	2.292292917	2.074625313	2.774578348	2.579532571	2.578776929	2.987797441	3.190831327
ENSG00000072422	RHOBTB1	2.872113636	2.175486278	1.984979363	2.680470645	1.294111948	3.12797328	2.727889967	2.766571841	2.047751253	2.387566577	2.691007016	1.216814912	2.469930246	1.832497143	3.045325887	2.622354095	2.157680814	2.932539344	1.689021779	2.073292405	2.23004004	2.753003288	3.363405198	2.667819478	3.2960697	2.633484686	2.840380648
ENSG00000072501	SMC1A	3.738605727	3.187053506	4.742167939	3.131093905	3.15681079	4.458021023	4.211946682	4.329346084	3.143297083	2.810274454	3.539071937	3.667347181	3.580615852	3.340773032	5.108085309	3.513301237	2.514745925	3.766764756	3.788529114	2.628439999	3.876349953	3.001132071	3.6576743	2.770499249	4.152881067	3.929213425	4.264971726
ENSG00000072506	HSD17B10	5.683438206	4.847515928	6.818697205	5.129736364	5.168674124	5.289070874	5.652552462	6.128138712	5.208575784	6.34561282	6.450020191	6.570453823	5.311434089	4.944858446	3.773194605	5.500894449	5.995050288	5.246408087	6.109038717	4.647084213	5.617959606	5.935921713	5.571482658	6.025239246	5.79870378	5.449950883	5.465252937
ENSG00000072518	MARK2	4.587232958	3.905023502	5.136630265	3.847916755	4.569983167	4.669559738	5.465128837	4.551128376	4.218455711	3.660586403	4.334017578	4.587040888	4.646001324	4.938723334	3.758654959	4.448299703	4.335533277	4.497388823	4.337275792	3.909417906	4.50953117	3.873901765	3.975639357	3.414565841	4.240176923	4.209016592	4.224449371
ENSG00000072571	HMMR	2.167046359	2.633610228	1.490385289	1.709467101	1.128860864	2.499307606	2.355162895	3.115209739	1.060704577	0.834914238	2.476381688	0.809000305	0.904111791	1.448710693	3.790938814	1.943189951	1.382960465	0.814092626	0.575544692	0.92741636	1.721508282	0.284426479	0.040981759	0.260465325	0.074694906	0.523553927	0.873575419
ENSG00000072609	CHFR	4.141506363	4.247031246	4.62556274	4.130724991	2.788075933	3.299927446	3.623328442	3.606975145	4.360209744	3.550334308	4.566802979	3.123234118	3.016376863	3.229189512	2.911400138	4.198046189	4.433653871	3.604012001	3.642586059	3.115494419	4.293598554	3.977444794	4.104680517	3.758292516	4.613378417	3.882124564	3.930756258
ENSG00000072682	P4HA2	4.64395429	4.053971482	4.604901584	4.906034343	2.853482731	4.225051227	4.613879319	4.968150671	3.421336421	4.195213718	4.128375895	5.14891784	4.27590845	3.836742178	3.806272495	4.446004729	5.122453234	4.389298346	5.323968065	3.837368067	3.619096029	4.546950006	4.833396134	4.827951096	5.333495294	3.593987127	4.465445597
ENSG00000072694	FCGR2B	5.276589716	4.063770403	4.04714573	3.677316547	3.437544692	3.193021031	4.410531063	3.944211899	4.592247719	3.681246847	4.140909507	2.455446906	2.253193599	2.872460407	3.641083553	3.963927207	4.556515251	2.4349751	1.693078763	3.187318022	4.774924076	4.982610326	3.818441576	4.986797726	3.992822803	4.55776542	4.409452037
ENSG00000072736	NFATC3	3.075407695	2.570931609	4.437234398	3.613673087	3.141076324	3.967758848	4.372172052	3.556220936	3.47678346	2.423847055	2.303386236	3.63282657	3.815360238	3.745775149	4.638369299	3.013765953	2.622658649	3.394959942	3.194501578	3.557924678	3.514273783	3.787568285	3.955098876	3.671780228	4.135083341	4.13525576	4.565487507
ENSG00000072756	TRNT1	2.923480097	2.406871319	2.783479704	3.402016754	2.09441175	3.198390427	3.159062394	2.64300879	3.076044244	2.086855084	2.958523484	2.809572906	2.650445201	2.679615214	4.272202395	2.634151797	3.025236145	3.234642334	2.655292288	2.700650558	3.205356539	2.161368541	2.549821933	2.675556268	2.473968698	2.988382939	3.057247501
ENSG00000072778	ACADVL	8.574408094	9.805722917	8.680204784	9.647096808	7.486376503	8.77774846	7.800796384	8.512167616	8.989959262	9.38004757	9.283836138	8.713183716	8.87226856	7.903664973	7.479861085	8.423649598	9.655203329	8.533497161	9.997235945	10.11314309	8.386703189	8.247324683	8.382939548	8.645968191	7.997727093	8.19645951	7.706012449
ENSG00000072786	STK10	4.610328003	4.968431796	3.853925805	3.774776519	4.375470437	3.778198061	3.95610313	3.732562268	4.902845384	3.672776072	4.771674334	2.957632345	3.645770818	4.445382407	3.632931237	4.398329846	4.278103728	4.521754319	3.383528739	3.127413722	4.250385593	4.962678573	5.24714141	4.544813009	5.83840473	5.218397586	5.355428625
ENSG00000072803	FBXW11	3.515750292	3.029984632	4.301719327	3.489517246	3.37928825	3.998267726	3.394847476	3.972398572	3.665881622	2.425821813	3.16962521	3.158900874	3.688146781	3.893595198	4.702103407	3.226089224	2.927960909	4.239222353	3.280600049	2.876880337	3.588900488	3.705657267	3.66642712	3.445677712	4.347077404	4.15704371	4.155255407
ENSG00000072818	ACAP1	4.797371012	4.621002738	3.107165593	3.602052987	4.658611382	3.174550233	3.604261139	4.748971024	5.752866314	4.850009264	4.3844505	2.572959983	2.864926992	4.075079044	2.760942646	4.676910519	5.57660981	3.642308791	2.920274242	2.893645673	3.853925805	3.961225097	3.845108627	3.998150362	4.000928436	3.515750292	3.740700941
ENSG00000072832	CRMP1	2.091611831	1.604223178	3.383480355	2.287640728	1.835859414	3.359081154	2.849088533	3.837721272	1.608766671	3.153789126	2.158427516	2.157108404	2.678475352	2.209961729	2.65380984	2.485158873	2.526897622	2.028537328	2.470648788	2.144852356	1.849947233	3.197676709	2.88341945	2.695690993	3.598996365	2.592526405	2.627317336
ENSG00000072840	EVC	1.492222379	1.172980277	2.348708328	2.225907282	1.497551055	1.984880959	3.073222128	2.59953442	1.38705919	1.949168844	1.716929455	2.716457602	1.750113375	2.359093809	1.805135588	2.360358657	1.996959926	1.708646353	1.93938457	1.8250244	2.042703865	3.000227207	3.227525456	2.619145342	3.958415834	2.811423762	2.957324031
ENSG00000072849	DERL2	5.000329077	4.896746533	4.051720116	5.040283145	5.620469113	4.828733119	5.00648654	5.489751644	5.003026483	5.03067155	5.622242213	4.369285001	4.639434775	5.565715974	4.364782518	4.554711629	5.173695123	5.054627108	5.248098349	5.062648462	4.927365535	4.952053947	4.195016812	5.438559007	2.981828913	4.70774564	4.701787453
ENSG00000072858	SIDT1	2.457255443	1.636882108	2.361880627	1.209971083	2.299186034	1.409570159	0.549349796	0.922503104	2.943910077	1.84710296	2.433693926	0.779250474	1.554348178	2.310529171	3.036818037	2.259820833	2.393531524	3.091405342	1.338338835	0.786378896	2.947247219	1.970791087	1.629151422	1.89997218	1.923354586	1.770359697	1.792980256
ENSG00000072864	NDE1	3.873183235	3.551663663	4.133078491	4.915162334	5.552773598	4.674093377	3.907977017	5.673895576	3.627886946	3.523034962	3.544967523	6.804040648	3.904445561	5.019599624	5.057840137	3.588084959	3.543260777	4.793339292	2.944206275	4.059588901	3.459072212	6.332652444	5.743692682	4.571130691	4.072114378	4.290394913	4.654361067
ENSG00000072952	MRVI1	2.595188544	2.040029711	1.572778128	3.234133396	2.351611369	2.476200205	2.733473656	1.827587362	1.558115763	2.415125862	1.778490358	1.402667611	1.571448679	2.336914607	1.776685161	2.248422501	2.256699711	2.992086796	0.942759203	1.066902039	1.132754495	4.078789136	2.855603067	2.440957512	2.746267614	2.402850399	2.713783781
ENSG00000072954	TMEM38A	0.7155947	0.82780033	1.174924085	1.052367201	2.04770938	1.203990428	1.453333197	2.113440471	1.578247986	0.811110106	1.349506822	1.986571125	0.571688458	1.354203885	1.514480837	2.414833704	0.984102963	2.541675901	0.789405417	1.474124497	1.429294586	2.049306648	1.837479084	1.59916066	2.525647964	1.605423217	1.519436227
ENSG00000072958	AP1M1	4.842003301	3.920417172	4.575881066	4.427183761	4.096666669	3.564244015	4.420718183	4.974042826	4.399820502	4.188709498	4.697039833	4.571531198	3.443053601	4.285920016	2.746695428	4.805478198	4.612765312	4.43839932	3.857821792	3.728758607	4.372172052	4.978891178	5.027454877	5.019795304	6.516320931	4.763193773	4.835413787
ENSG00000073008	PVR	3.500394166	6.045163352	3.67644796	3.84073513	2.529033807	5.515775519	3.526419424	5.30644818	3.058146757	3.522005515	3.902903252	3.348580868	3.753305013	3.257280721	3.814129961	4.140246953	3.049709173	3.502674302	3.974052006	4.135969845	3.827382086	4.471421603	4.281557312	3.954447597	4.774091236	4.534709076	3.980500635
ENSG00000073009	IKBKG	5.019061365	4.433774033	5.575221554	4.222588202	3.489645688	3.76852312	4.575760078	4.550001778	5.087560432	5.501942249	5.102532163	4.34559508	4.287339308	3.906217181	2.826060303	4.93326575	4.937264345	4.358979918	5.110797523	4.675663526	4.930335219	4.660341099	4.686052242	4.754903532	4.851124363	4.358079723	4.533332847
ENSG00000073050	XRCC1	4.074933523	4.095595347	4.849253708	3.545041683	3.959779427	4.09071796	3.496091593	4.625060032	4.134245587	4.693358712	3.951177456	4.709753812	3.782167397	4.1462479	3.131643807	3.849368818	3.874708454	3.765587786	4.641418863	4.256927616	4.078088881	4.085152681	4.025950124	4.074111484	4.222387269	3.639046894	3.755624691
ENSG00000073060	SCARB1	3.940523856	4.676289978	3.835024635	4.276347773	4.938295203	3.763793976	3.664016278	4.221668316	4.132683766	4.716195273	5.813157812	5.657245554	4.134771294	3.973574542	3.555803887	4.134836993	3.816855662	4.112466614	4.703576941	4.222510924	3.547005551	4.868316365	4.945827724	4.398411941	5.563960422	4.391183431	4.291139381
ENSG00000073067	CYP2W1	0.016159818	1.269128924	0.129046231	0.014635377	2.006262113	0.187461189	0.406260186	0.398046037	0.013812137	0.121894812	0.045914006	0.153025746	0.060301718	0	0	0.109953831	0.494495488	1.716547595	0	0.341107912	0.040188687	0.100171127	0.30126454	0.113065013	0.013935751	0.146780328	0.023956903
ENSG00000073111	MCM2	3.760646771	2.607846336	5.338035698	2.356971995	3.616498854	3.422451003	2.95848822	5.401371064	2.515631723	1.97754737	4.030027022	4.048741877	2.101690412	2.312142363	3.779196673	3.820822286	3.635777604	2.151306825	2.598086454	2.027334554	3.630626798	2.30509793	2.022424632	1.881934732	3.30084416	2.333375071	2.446883467
ENSG00000073146	MOV10L1	1.049219506	0.614530821	0.361546044	0.488192089	0.256967156	0.537472013	0.848358337	0.17091339	0.21974285	0.287546763	0.479991036	2.385055473	0.36877617	0.663602391	0.261745022	0.697128821	0.341635133	0.322046968	0.143092962	0.379290468	0.232751613	0.343476047	0.171451527	0.370399781	0.469960974	0.254957996	0.346929666
ENSG00000073150	PANX2	1.313826296	0.96685273	2.477483056	2.8046814	1.818134761	1.073162132	2.411786874	1.939911084	1.132938705	5.422387759	2.371937956	1.810360838	4.302501844	3.134197935	2.445395651	2.712399886	2.474874691	1.152456029	4.552825845	2.852684054	4.067552676	1.551589842	1.677386462	1.358660694	2.167749702	1.902004097	1.922886675
ENSG00000073169	RP3-402G11.5	4.40614887	4.961299195	5.221150138	3.959399235	2.866340281	3.247414126	3.826324757	4.174789893	4.367727501	5.629980196	4.601749993	5.399823919	4.515807051	2.873401785	1.790125599	4.242686337	4.91123138	4.073743128	4.92730864	4.950566395	4.959362137	4.438492473	4.809625379	4.606631732	5.038910212	4.08577305	3.997183998
ENSG00000073282	TP63	1.053431127	2.867939942	1.070087017	2.797023357	6.226936189	0.700203541	0.650212186	3.760987341	0.528179213	0.905694394	0.816269559	4.455794068	0.211914297	2.616176525	1.104034669	1.149480501	0.350812908	0.901174679	0.758321941	0.619062683	0.243112122	1.563465677	0.33425705	0.480896874	2.077458362	0.960745221	0.54233235
ENSG00000073331	ALPK1	3.584385307	4.533681699	3.502445178	3.592062298	2.529613583	2.60253527	3.520459966	2.497098805	4.012559735	3.822974825	3.506386136	3.105971347	2.851025389	2.413320573	4.317738201	3.592516837	3.718339705	3.708341763	2.891693312	2.168654871	3.523486683	2.973583725	2.740979354	3.308726367	2.756218442	3.953842574	3.917489042
ENSG00000073350	LLGL2	5.574558713	7.014734665	6.810083156	6.522121679	3.023881626	5.823596524	6.107924254	5.43376402	6.715550223	6.419098937	7.041242982	5.120878587	5.822760735	5.018976827	3.714410388	6.041740181	7.164394101	7.245486155	6.56908242	7.054718264	6.145946407	5.327640663	5.828997083	5.987575544	5.984739718	5.737237877	5.23572706
ENSG00000073417	PDE8A	3.095824862	3.986693075	2.92770307	4.390860252	3.143365662	5.122962554	3.882819096	3.005479037	3.208393961	4.681280585	3.237012966	2.562037226	5.296292204	3.855072777	5.98547766	2.935625695	3.240535678	3.796234335	3.72366777	3.154746833	3.2372746	3.514299035	3.611219603	3.401930769	3.758228546	3.996253148	3.954698839
ENSG00000073464	CLCN4	0.527548818	0.387776098	0.732154561	1.097361337	0.657388483	1.15767758	2.49559284	0.418992991	0.72267061	1.429883725	0.725710623	0.69582638	1.109046242	0.44679403	1.619187609	1.034518593	0.451776076	1.111999463	0.745681369	0.180475073	1.571133118	1.518152384	2.011209361	1.543822494	2.869950348	1.783733223	1.951199841
ENSG00000073536	NLE1	2.40595425	3.101739149	3.686455705	1.996768353	2.071072729	2.334585437	2.481358364	3.861647742	2.142187948	2.366540438	3.022761948	3.385328871	2.337942247	1.54908754	1.248194767	2.640026237	2.680196062	2.455507402	3.157525606	2.700231067	2.904451342	2.946689693	2.735760441	2.547193152	2.834963979	2.668309777	2.287965718
ENSG00000073578	SDHA	5.433743993	6.606762002	6.518286486	5.477806828	4.660614924	5.132922259	6.1086729	6.421110505	5.325864883	7.0742057	8.096857441	5.71918344	5.626272662	5.364540917	5.175752125	5.719216303	5.844325389	5.830901775	6.377632213	8.929477386	7.920626778	5.35142692	5.658331464	5.66201176	6.935777954	5.000613015	5.280499833
ENSG00000073584	SMARCE1	5.845552775	5.924327962	7.022933682	5.559846631	5.911806609	6.618658597	6.264363778	6.518915905	5.589188211	6.147843946	6.434733299	5.973914292	5.709282363	6.384535115	8.015816442	5.712323392	5.661159566	5.513793907	5.884549081	5.723714181	5.919847749	5.432702237	5.295693641	5.270132707	5.984327308	5.808320689	6.031986199
[truncated: 14,778 more rows]
